# Supplementary material for: De novo assembly of wheat root transcriptomes and transcriptional signature of longitudinal differentiation
Source: PLoS One. 2018 Nov 5;13(11):e0205582. doi: 10.1371/journal.pone.0205582 (PMC6218025; doi:10.1371/journal.pone.0205582)
Supplement: S1 Table — (XLSX) [file pone.0205582.s004.xlsx]

## Sheet: Table S1
S1 Table. GO classification of the 454 de novo assembled root transcripts
A) Biological processes
GO Term	GO Name	No. of Transcripts
GO:0071704	organic substance metabolic process	7227
GO:0044238	primary metabolic process	7224
GO:0044237	cellular metabolic process	5388
GO:0009058	biosynthetic process	3458
GO:0006807	nitrogen compound metabolic process	2852
GO:0051234	establishment of localization	1867
GO:0009056	catabolic process	1526
GO:0044710	single-organism metabolic process	1350
GO:0016043	cellular component organization	1034
GO:0044763	single-organism cellular process	963
GO:0006950	response to stress	928
GO:0050789	regulation of biological process	580
GO:0044700	single organism signaling	547
GO:0044707	single-multicellular organism process	266
GO:0009719	response to endogenous stimulus	265
GO:0009628	response to abiotic stimulus	236
GO:0048856	anatomical structure development	171
GO:0065008	regulation of biological quality	162
GO:0016265	death	107
GO:0009607	response to biotic stimulus	106
GO:0044767	single-organism developmental process	105
GO:0009605	response to external stimulus	77
GO:0022414	reproductive process	56
GO:0044706	multi-multicellular organism process	16
GO:0048610	cellular process involved in reproduction	10
B) Molecular function
GO Term	GO Name	No. of Transcripts
GO:1901363	heterocyclic compound binding	5726
GO:0097159	organic cyclic compound binding	5726
GO:0036094	small molecule binding	3727
GO:0016740	transferase activity	3269
GO:0016787	hydrolase activity	3177
GO:0005215	transporter activity	1130
GO:0005515	protein binding	1038
GO:0005198	structural molecule activity	767
GO:0003700	sequence-specific DNA binding transcription factor activity	295
GO:0030234	enzyme regulator activity	243
GO:0004872	receptor activity	208
GO:0004871	signal transducer activity	136
GO:0030246	carbohydrate binding	135
GO:0008289	lipid binding	101
GO:0003682	chromatin binding	38
GO:0019825	oxygen binding	6
GO:0045182	translation regulator activity	1
C) Subcellular localization
GO Term	GO Name	No. of Transcripts
GO:0005622	intracellular	11533
GO:0043227	membrane-bounded organelle	6923
GO:0016020	membrane	3686
GO:0043228	non-membrane-bounded organelle	964
GO:0032991	macromolecular complex	689
GO:0071944	cell periphery	506
GO:0043233	organelle lumen	107
GO:0012505	endomembrane system	47
GO:0031975	envelope	47
GO:0005578	proteinaceous extracellular matrix	4
GO:0005615	extracellular space	1
