# Supplementary material for: De novo assembly of wheat root transcriptomes and transcriptional signature of longitudinal differentiation
Source: PLoS One. 2018 Nov 5;13(11):e0205582. doi: 10.1371/journal.pone.0205582 (PMC6218025; doi:10.1371/journal.pone.0205582)
Supplement: S2 Table — (XLSX) [file pone.0205582.s005.xlsx]

## Sheet: Sheet1
S2 Table. GO classification of the root transcripts with predicted ORFs.
A) Biological processes
GO Term	GO Name	No. of Transcripts
GO:0043170	macromolecule metabolic process	13687
GO:1901360	organic cyclic compound metabolic process	10005
GO:0006725	cellular aromatic compound metabolic process	9995
GO:0046483	heterocycle metabolic process	9979
GO:0034641	cellular nitrogen compound metabolic process	9970
GO:0006810	transport	6533
GO:0007275	multicellular organismal development	4335
GO:0007154	cell communication	3574
GO:0005975	carbohydrate metabolic process	3446
GO:0050794	regulation of cellular process	3180
GO:0051716	cellular response to stimulus	2992
GO:0006629	lipid metabolic process	2656
GO:0044249	cellular biosynthetic process	2369
GO:1901576	organic substance biosynthetic process	2362
GO:0009653	anatomical structure morphogenesis	1586
GO:0006091	generation of precursor metabolites and energy	1156
GO:0003006	developmental process involved in reproduction	971
GO:0048869	cellular developmental process	915
GO:0007049	cell cycle	894
GO:0016049	cell growth	820
GO:0019748	secondary metabolic process	803
GO:0042592	homeostatic process	602
GO:0008219	cell death	572
GO:0044703	multi-organism reproductive process	516
GO:0006793	phosphorus metabolic process	478
GO:0019222	regulation of metabolic process	471
GO:0009991	response to extracellular stimulus	459
GO:0044281	small molecule metabolic process	308
GO:0055114	oxidation-reduction process	305
GO:0015979	photosynthesis	258
GO:1901564	organonitrogen compound metabolic process	257
GO:0010033	response to organic substance	225
GO:1901700	response to oxygen-containing compound	206
GO:0010035	response to inorganic substance	186
GO:0009606	tropism	179
GO:0051707	response to other organism	174
GO:1901575	organic substance catabolic process	171
GO:0044248	cellular catabolic process	167
GO:0006970	response to osmotic stress	161
GO:0006952	defense response	153
GO:1901135	carbohydrate derivative metabolic process	147
GO:0009266	response to temperature stimulus	125
GO:0044711	single-organism biosynthetic process	110
GO:0009314	response to radiation	109
GO:0006979	response to oxidative stress	108
GO:1901657	glycosyl compound metabolic process	105
GO:0006996	organelle organization	104
GO:0071554	cell wall organization or biogenesis	82
GO:0045229	external encapsulating structure organization	73
GO:0051641	cellular localization	72
GO:0008104	protein localization	68
GO:0071495	cellular response to endogenous stimulus	67
GO:0048519	negative regulation of biological process	54
GO:0022607	cellular component assembly	52
GO:0010817	regulation of hormone levels	50
GO:1901615	organic hydroxy compound metabolic process	49
GO:0009611	response to wounding	47
GO:0048583	regulation of response to stimulus	46
GO:0051301	cell division	45
GO:0048589	developmental growth	44
GO:0007568	aging	43
GO:0021700	developmental maturation	43
GO:0080167	response to karrikin	42
GO:0051186	cofactor metabolic process	41
GO:0043933	macromolecular complex subunit organization	40
GO:0009888	tissue development	39
GO:0048518	positive regulation of biological process	38
GO:0050793	regulation of developmental process	36
GO:1901698	response to nitrogen compound	32
GO:0070271	protein complex biogenesis	31
GO:0051239	regulation of multicellular organismal process	30
GO:0006790	sulfur compound metabolic process	28
GO:0071496	cellular response to external stimulus	28
GO:0044712	single-organism catabolic process	27
GO:0009593	detection of chemical stimulus	26
GO:0044702	single organism reproductive process	25
GO:0023051	regulation of signaling	25
GO:0009726	detection of endogenous stimulus	23
GO:0072593	reactive oxygen species metabolic process	21
GO:0040008	regulation of growth	19
GO:0042493	response to drug	17
GO:0010118	stomatal movement	16
GO:2000241	regulation of reproductive process	16
GO:1900673	olefin metabolic process	15
GO:0042440	pigment metabolic process	14
GO:0061024	membrane organization	14
GO:0022613	ribonucleoprotein complex biogenesis	13
GO:0002682	regulation of immune system process	12
GO:0044093	positive regulation of molecular function	12
GO:0051128	regulation of cellular component organization	10
GO:0042330	taxis	10
GO:0048609	multicellular organismal reproductive process	9
GO:0009636	response to toxic substance	8
GO:0009629	response to gravity	8
GO:0009410	response to xenobiotic stimulus	7
GO:0009812	flavonoid metabolic process	7
GO:0044403	symbiosis, encompassing mutualism through parasitism	7
GO:0033037	polysaccharide localization	7
GO:0043062	extracellular structure organization	6
GO:0090066	regulation of anatomical structure size	6
GO:0007017	microtubule-based process	6
GO:0006081	cellular aldehyde metabolic process	5
GO:0046685	response to arsenic-containing substance	5
GO:0043476	pigment accumulation	5
GO:0007585	respiratory gaseous exchange	4
GO:0043900	regulation of multi-organism process	4
GO:0032196	transposition	4
GO:0032879	regulation of localization	4
GO:0030029	actin filament-based process	4
GO:0010876	lipid localization	3
GO:0009292	genetic transfer	3
GO:0044092	negative regulation of molecular function	2
GO:0071941	nitrogen cycle metabolic process	2
GO:2001057	reactive nitrogen species metabolic process	2
GO:0035821	modification of morphology or physiology of other organism	2
GO:0006403	RNA localization	2
GO:0006928	cellular component movement	1
GO:0046209	nitric oxide metabolic process	1
GO:0097438	exit from dormancy	1
GO:0007155	cell adhesion	1
GO:0009581	detection of external stimulus	1
GO:0009582	detection of abiotic stimulus	1
B) Molecular function
GO Term	GO Name	No. of Transcripts
GO:1901265	nucleoside phosphate binding	14213
GO:0003676	nucleic acid binding	9898
GO:0016772	transferase activity, transferring phosphorus-containing groups	6356
GO:0043169	cation binding	641
GO:0043168	anion binding	597
GO:0016788	hydrolase activity, acting on ester bonds	572
GO:0001882	nucleoside binding	461
GO:0016817	hydrolase activity, acting on acid anhydrides	390
GO:0046983	protein dimerization activity	146
GO:0016757	transferase activity, transferring glycosyl groups	129
GO:0022804	active transmembrane transporter activity	123
GO:0046906	tetrapyrrole binding	114
GO:0016705	oxidoreductase activity, acting on paired donors, with incorporation or reduction of molecular oxygen	113
GO:0008233	peptidase activity	107
GO:0022891	substrate-specific transmembrane transporter activity	100
GO:0016798	hydrolase activity, acting on glycosyl bonds	89
GO:0050662	coenzyme binding	75
GO:0004497	monooxygenase activity	69
GO:0016879	ligase activity, forming carbon-nitrogen bonds	69
GO:0016684	oxidoreductase activity, acting on peroxide as acceptor	67
GO:0016746	transferase activity, transferring acyl groups	58
GO:0051213	dioxygenase activity	52
GO:0005102	receptor binding	46
GO:0016741	transferase activity, transferring one-carbon groups	39
GO:0042802	identical protein binding	35
GO:0051082	unfolded protein binding	34
GO:0016614	oxidoreductase activity, acting on CH-OH group of donors	33
GO:0031072	heat shock protein binding	32
GO:0019899	enzyme binding	27
GO:0016830	carbon-carbon lyase activity	27
GO:0016667	oxidoreductase activity, acting on a sulfur group of donors	25
GO:0043177	organic acid binding	25
GO:0015238	drug transmembrane transporter activity	21
GO:0016627	oxidoreductase activity, acting on the CH-CH group of donors	21
GO:0016810	hydrolase activity, acting on carbon-nitrogen (but not peptide) bonds	19
GO:0017171	serine hydrolase activity	18
GO:0016903	oxidoreductase activity, acting on the aldehyde or oxo group of donors	18
GO:0016860	intramolecular oxidoreductase activity	18
GO:0003712	transcription cofactor activity	17
GO:0030695	GTPase regulator activity	17
GO:0030247	polysaccharide binding	16
GO:0016701	oxidoreductase activity, acting on single donors with incorporation of molecular oxygen	16
GO:0016835	carbon-oxygen lyase activity	16
GO:0005516	calmodulin binding	15
GO:0022803	passive transmembrane transporter activity	15
GO:0016769	transferase activity, transferring nitrogenous groups	14
GO:1901618	organic hydroxy compound transmembrane transporter activity	14
GO:1901677	phosphate transmembrane transporter activity	14
GO:0016875	ligase activity, forming carbon-oxygen bonds	14
GO:0051536	iron-sulfur cluster binding	13
GO:0016651	oxidoreductase activity, acting on NAD(P)H	13
GO:0019842	vitamin binding	12
GO:0048029	monosaccharide binding	12
GO:0016866	intramolecular transferase activity	12
GO:0016638	oxidoreductase activity, acting on the CH-NH2 group of donors	11
GO:0032403	protein complex binding	10
GO:0038023	signaling receptor activity	9
GO:0008092	cytoskeletal protein binding	9
GO:0000156	phosphorelay response regulator activity	8
GO:0016859	cis-trans isomerase activity	8
GO:0016846	carbon-sulfur lyase activity	8
GO:0005057	receptor signaling protein activity	8
GO:0030276	clathrin binding	7
GO:0008565	protein transporter activity	7
GO:0015604	organic phosphonate transmembrane transporter activity	6
GO:0005527	macrolide binding	6
GO:0032182	small conjugating protein binding	6
GO:0051740	ethylene binding	5
GO:0015562	efflux transmembrane transporter activity	5
GO:0016765	transferase activity, transferring alkyl or aryl (other than methyl) groups	5
GO:0016854	racemase and epimerase activity	5
GO:0042277	peptide binding	5
GO:0016679	oxidoreductase activity, acting on diphenols and related substances as donors	4
GO:0016645	oxidoreductase activity, acting on the CH-NH group of donors	3
GO:0016725	oxidoreductase activity, acting on CH or CH2 groups	3
GO:0016877	ligase activity, forming carbon-sulfur bonds	3
GO:0061135	endopeptidase regulator activity	3
GO:0030414	peptidase inhibitor activity	3
GO:0016885	ligase activity, forming carbon-carbon bonds	3
GO:0005484	SNAP receptor activity	2
GO:0019779	APG8 activating enzyme activity	2
GO:0016872	intramolecular lyase activity	2
GO:0015232	heme transporter activity	2
GO:0016782	transferase activity, transferring sulfur-containing groups	2
GO:0016661	oxidoreductase activity, acting on other nitrogenous compounds as donors	2
GO:0030742	GTP-dependent protein binding	1
GO:0080132	fatty acid alpha-hydroxylase activity	1
GO:0015197	peptide transporter activity	1
GO:0019887	protein kinase regulator activity	1
GO:0016840	carbon-nitrogen lyase activity	1
GO:0016722	oxidoreductase activity, oxidizing metal ions	1
GO:0016824	hydrolase activity, acting on acid halide bonds	1
C) Subcellular localization
GO Term	GO Name	No. of Transcripts
GO:0005622	intracellular	42785
GO:0071944	cell periphery	10434
GO:0043233	organelle lumen	1811
GO:0031988	membrane-bounded vesicle	483
GO:0031224	intrinsic to membrane	371
GO:0012505	endomembrane system	223
GO:0031975	envelope	215
GO:0031090	organelle membrane	140
GO:0005615	extracellular space	24
GO:0043190	ATP-binding cassette (ABC) transporter complex	12
GO:1990104	DNA bending complex	20
GO:0044815	DNA packaging complex	20
GO:0070469	respiratory chain	6
GO:0009986	cell surface	7
GO:0008287	protein serine/threonine phosphatase complex	4
GO:0032153	cell division site	4
GO:0019898	extrinsic to membrane	5
GO:0009506	plasmodesma	3
GO:0005578	proteinaceous extracellular matrix	2
GO:0030964	NADH dehydrogenase complex	2
GO:0042597	periplasmic space	1
GO:0016469	proton-transporting two-sector ATPase complex	1
