# Supplementary material for: De novo assembly of wheat root transcriptomes and transcriptional signature of longitudinal differentiation
Source: PLoS One. 2018 Nov 5;13(11):e0205582. doi: 10.1371/journal.pone.0205582 (PMC6218025; doi:10.1371/journal.pone.0205582)
Supplement: S3 Table — (XLSX) [file pone.0205582.s006.xlsx]

## Sheet: Sheet1
Tabe S3. Transcription factor (TF) families expressed in both the root tissues used in this study.
TF Family	Number of Transcripts
Alfin-like	26
AP2/EREBP	380
ARF	88
ARR	32
AS2-LOB	61
B3-Domain	113
BBR/BPC	1
BES/BZR	7
bHLH	518
BSD	11
bZIP	308
C2C2-CO-like	74
C2C2-Dof	105
C2C2-GATA	132
C2H2	1442
C3H	257
CCAAT	11
CG1-CAMTA	23
CPP	8
E2F-DP	10
EIL	22
FAR1	90
FHA	26
G2-Like	4
GAGA-Binding-like	6
GeBP	65
GRAS	146
GRF	23
Hap2/NF-YA	40
Hap3/NF-YB	411
HB	128
Homobox-WOX	94
HSF-type-DNA-binding	93
MADS	54
MYB	101
MYB-HB-like	602
MYB-related	23
NAC	276
OFP	23
Orphan	20
PLATZ	39
Putative TF AFPI	1
RAV	24
RWP-RK/NIN-like	37
SBP	31
ssDNA-binding-TF	18
STY-LRP1	8
TCP	36
TIFY	60
Trihelix	61
TUBBY	88
WRKY	281
zf-HD	9
Znf-B	73
Znf-LSD	18
