# Supplementary material for: De novo assembly of wheat root transcriptomes and transcriptional signature of longitudinal differentiation
Source: PLoS One. 2018 Nov 5;13(11):e0205582. doi: 10.1371/journal.pone.0205582 (PMC6218025; doi:10.1371/journal.pone.0205582)
Supplement: S4 Table — (XLSX) [file pone.0205582.s007.xlsx]

## Sheet: Sheet1
S4 Tabe. Annotation and the expression profiles of the DETs
Up-regulated
Transcript ID	Fold change	P-value	FDR p-value correction	NR Hit Description	NR Hit ACC	Arabidopsis Hit	IWGSC Ensemble v28 Hit
TC060717	34.7189	0.000966631	0.0484799	gi|242048040|ref|XP_002461766.1|hypothetical protein SORBIDRAFT_02g007740 [Sorghum bicolor] >gi|241925143|gb|EER98287.1| hypothetical protein SORBIDRAFT_02g007740 [Sorghum bicolor]	XP_002461766	AT4G23690.1 | Symbols: | Disease resistance-responsive (dirigent-like protein) family protein | chr4:12339152-12339715 REVERSE LENGTH=187
TC011727	16.5	5.71e-07	0.000578399	gi|1346809|sp|P16273.2|PRPX_HORVURecName: Full=Pathogen-related protein >gi|499074|emb|CAA34641.1| pathogenesis related protein [Hordeum vulgare subsp. vulgare]	P16273	AT1G78780.2 | Symbols: | pathogenesis-related family protein | chr1:29621447-29622431 REVERSE LENGTH=238	Traes_1DL_D5512C9E1.1
TC059862	15.8553	5.08e-05	0.0161995	gi|1346809|sp|P16273.2|PRPX_HORVURecName: Full=Pathogen-related protein >gi|499074|emb|CAA34641.1| pathogenesis related protein [Hordeum vulgare subsp. vulgare]	P16273	AT1G78780.2 | Symbols: | pathogenesis-related family protein | chr1:29621447-29622431 REVERSE LENGTH=238	Traes_1DL_D5512C9E1.1
TC061838	11.6713	0.000214024	0.0285755	gi|474051555|gb|EMS53669.1|Agglutinin isolectin 2 [Triticum urartu]	EMS53669	AT2G43610.1 | Symbols: | Chitinase family protein | chr2:18088058-18089184 REVERSE LENGTH=281	TRAES3BF114600040CFD_t1
TC086740	10.9	0.000237986	0.0295758
TC144638	10.8444	0.000361519	0.0345621	gi|475624254|gb|EMT32531.1|putative Agglutinin isolectin 3 [Aegilops tauschii]	EMT32531	AT2G43570.1 | Symbols: CHI | chitinase, putative | chr2:18076389-18077435 REVERSE LENGTH=277	Traes_7DL_6139FBA95.1
TC008307	9.94167	0.000948791	0.04816	hypothetical protein TRIUR3_18760 [Triticum urartu]	EMS55877
TC085779	9.80882	0.000809933	0.0459663	gi|357136496|ref|XP_003569840.1|PREDICTED: transcription factor RF2b-like [Brachypodium distachyon]	XP_003569840	AT3G58120.1 | Symbols: ATBZIP61, BZIP61 | Basic-leucine zipper (bZIP) transcription factor family protein | chr3:21521289-21523078 REVERSE LENGTH=329	TRAES3BF093300030CFD_t1
TC112634	9.73171	0.000396442	0.0356932	gi|357160890|ref|XP_003578909.1|PREDICTED: uncharacterized protein LOC100846659 [Brachypodium distachyon]	XP_003578909	AT3G19430.1 | Symbols: | late embryogenesis abundant protein-related / LEA protein-related | chr3:6736382-6738330 REVERSE LENGTH=559	Traes_2AL_F03EB29011.1
TC090540	9.35099	0.000787387	0.0455613	gi|90652738|dbj|BAE92259.1|beta-glucosidase [Triticum aestivum]	BAE92259	AT1G26560.1 | Symbols: BGLU40 | beta glucosidase 40 | chr1:9178513-9181726 FORWARD LENGTH=510	Traes_2BL_5FC6CBB43.1
TC058798	9.27027	1.47e-06	0.00141976
TC003839	8.66829	3.35e-06	0.0029752	predicted protein [Hordeum vulgare subsp. vulgare]	BAJ91405
TC043464	8.3832	8.54e-06	0.00586128	gi|475621291|gb|EMT31426.1|Beta-glucosidase 1 [Aegilops tauschii]	EMT31426	AT3G18070.2 | Symbols: BGLU43 | beta glucosidase 43 | chr3:6187294-6189947 FORWARD LENGTH=424	Traes_4BS_DE9B5B1AB.1
TC129249	8.32692	0.00097603	0.0486994	gi|326506712|dbj|BAJ91397.1|predicted protein [Hordeum vulgare subsp. vulgare]	BAJ91397	AT1G76160.1 | Symbols: sks5 | SKU5 similar 5 | chr1:28578211-28581020 REVERSE LENGTH=541	Traes_7DL_2006F1262.1
TC087157	8.29598	8.35e-07	0.000829321	gi|310656758|gb|ADP02192.1|putative non-cyanogenic beta-glucosidase [Triticum aestivum]	ADP02192	AT3G18080.1 | Symbols: BGLU44 | B-S glucosidase 44 | chr3:6191586-6194124 FORWARD LENGTH=512	Traes_4BS_DE9B5B1AB.1
TC010538	8.02361	0.000454727	0.0372823	gi|474385998|gb|EMS64949.1|Cortical cell-delineating protein [Triticum urartu]	EMS64949	AT4G12470.1 | Symbols: AZI1 | azelaic acid induced 1 | chr4:7401371-7401856 REVERSE LENGTH=161	Traes_1DL_3D5F37912.1
TC058567	8.0229	4.15e-05	0.0147392	gi|475577134|gb|EMT17720.1|hypothetical protein F775_27899 [Aegilops tauschii]	EMT17720	AT3G19430.1 | Symbols: | late embryogenesis abundant protein-related / LEA protein-related | chr3:6736382-6738330 REVERSE LENGTH=559	Traes_3AL_C9BE049B7.2
TC115263	7.69849	0.000545597	0.0402462	gi|118193726|gb|ABK76651.1|FORL1 [Triticum aestivum]	ABK76651	AT5G06860.1 | Symbols: PGIP1, ATPGIP1 | polygalacturonase inhibiting protein 1 | chr5:2132373-2133434 FORWARD LENGTH=330	Traes_2AS_28CFE9EB7.2
TC116667	7.65278	0.00027533	0.0311983	gi|474321018|gb|EMS62293.1|hypothetical protein TRIUR3_16527 [Triticum urartu]	EMS62293	AT1G74670.1 | Symbols: | Gibberellin-regulated family protein | chr1:28053378-28053893 FORWARD LENGTH=101	Traes_5DL_E4241F207.1
TC024355	7.38983	0.000398881	0.0358046	gi|118193726|gb|ABK76651.1|FORL1 [Triticum aestivum]	ABK76651	AT5G06860.1 | Symbols: PGIP1, ATPGIP1 | polygalacturonase inhibiting protein 1 | chr5:2132373-2133434 FORWARD LENGTH=330	Traes_2AS_28CFE9EB7.2
TC020497	7.25424	9.86e-05	0.02107	gi|113507|sp|P10969.1|AGI3_WHEATRecName: Full=Agglutinin isolectin 3; AltName: Full=WGA3; Flags: Precursor >gi|170668|gb|AAA34257.1| wheat germ agglutinin, partial [Triticum durum] >gi|225722|prf||1311404A agglutinin	P10969	AT2G43610.1 | Symbols: | Chitinase family protein | chr2:18088058-18089184 REVERSE LENGTH=281	Traes_1AL_B8B0A092C.1
TC121506	7.1272	8.86e-06	0.00602728	gi|474385998|gb|EMS64949.1|Cortical cell-delineating protein [Triticum urartu]	EMS64949	AT2G45180.1 | Symbols: | Bifunctional inhibitor/lipid-transfer protein/seed storage 2S albumin superfamily protein | chr2:18626377-18626781 FORWARD LENGTH=134	Traes_1AL_6C6E11E9B.1
TC017956	6.83333	0.000447511	0.0369633	gi|51039052|gb|AAT94291.1|alpha-expansin EXPA1 [Triticum aestivum]	AAT94291	AT1G20190.1 | Symbols: ATEXPA11, EXP11, ATEXP11, ATHEXP ALPHA 1.14, EXPA11 | expansin 11 | chr1:6998762-6999710 REVERSE LENGTH=252	Traes_2BS_FB140D3A3.1
TC125800	6.7957	0.000927257	0.0479597	gi|475577134|gb|EMT17720.1|hypothetical protein F775_27899 [Aegilops tauschii]	EMT17720	AT3G19430.1 | Symbols: | late embryogenesis abundant protein-related / LEA protein-related | chr3:6736382-6738330 REVERSE LENGTH=559	Traes_3AL_C9BE049B7.2
TC020299	6.68992	1.51e-06	0.00144961	gi|475437014|gb|EMT01340.1|Peroxidase 2 [Aegilops tauschii]	EMT01340	AT4G11290.1 | Symbols: | Peroxidase superfamily protein | chr4:6869993-6871476 FORWARD LENGTH=326	Traes_7DL_6233C6F03.1
TC063346	6.63265	6.83e-05	0.0183647	gi|115452347|ref|NP_001049774.1|Os03g0286500 [Oryza sativa Japonica Group] >gi|108707565|gb|ABF95360.1| RNA recognition motif family protein, expressed [Oryza sativa Japonica Group] >gi|113548245|dbj|BAF11688.1| Os03g0286500 [Oryza sativa Japonica Group]	NP_001049774	AT1G22910.2 | Symbols: | RNA-binding (RRM/RBD/RNP motifs) family protein | chr1:8105808-8107618 FORWARD LENGTH=242	Traes_4AS_CC36B67F4.2
TC121026	6.4881	0.000202919	0.0282696	gi|326491287|dbj|BAK05743.1|predicted protein [Hordeum vulgare subsp. vulgare]	BAK05743		Traes_1AL_2644AE508.2
TC062568	6.37838	0.000207465	0.0285755	gi|474125036|gb|EMS56193.1|Aluminum-activated malate transporter 9 [Triticum urartu]	EMS56193	AT3G18440.1 | Symbols: AtALMT9, ALMT9 | aluminum-activated malate transporter 9 | chr3:6328181-6330652 FORWARD LENGTH=598	Traes_7DS_D0DBA9524.1
TC087165	6.33981	0.000209302	0.0285755	gi|310656758|gb|ADP02192.1|putative non-cyanogenic beta-glucosidase [Triticum aestivum]	ADP02192	AT3G18080.1 | Symbols: BGLU44 | B-S glucosidase 44 | chr3:6191586-6194124 FORWARD LENGTH=512	Traes_4BS_DE9B5B1AB.1
TC125673	6.18182	1.4e-05	0.00810233	gi|326491287|dbj|BAK05743.1|predicted protein [Hordeum vulgare subsp. vulgare]	BAK05743		Traes_1BL_04A637384.2
TC008732	6.06667	0.000783092	0.0454737	1-aminocyclopropane-1-carboxylate oxidase [Zea mays] >gi|195625488|gb|ACG34574.1| 1-aminocyclopropane-1-carboxylate oxidase [Zea mays] >gi|414591849|tpg|DAA42420.1| TPA: hypothetical protein ZEAMMB73_861195 [Zea mays]	NP_001149209	AT1G06640.1 | Symbols: | 2-oxoglutarate (2OG) and Fe(II)-dependent oxygenase superfamily protein | chr1:2032366-2033775 FORWARD LENGTH=369	Traes_2AS_768355513.1
TC007306	5.90179	0.00075393	0.0450622	hypothetical protein F775_09797 [Aegilops tauschii]	EMT17077	AT5G03760.1 | Symbols: ATCSLA09, CSLA09, ATCSLA9, CSLA9, RAT4 | Nucleotide-diphospho-sugar transferases superfamily protein | chr5:985910-990087 REVERSE LENGTH=533	Traes_3AL_D50C1D6C6.1
TC127834	5.85366	0.000418328	0.0365591
TC025323	5.75	0.00105294	0.0487257	gi|475584936|gb|EMT19915.1|Beta-fructofuranosidase 1 [Aegilops tauschii]	EMT19915	AT1G62660.1 | Symbols: | Glycosyl hydrolases family 32 protein | chr1:23199949-23203515 FORWARD LENGTH=648	Traes_6AS_AC24F31A6.1
TC117036	5.69811	1.26e-05	0.00746318	gi|475584936|gb|EMT19915.1|Beta-fructofuranosidase 1 [Aegilops tauschii]	EMT19915	AT1G62660.1 | Symbols: | Glycosyl hydrolases family 32 protein | chr1:23199949-23203515 FORWARD LENGTH=648	Traes_6AS_AC24F31A6.1
TC038308	5.65957	0.000311102	0.0328767	gi|326506712|dbj|BAJ91397.1|predicted protein [Hordeum vulgare subsp. vulgare]	BAJ91397	AT1G76160.1 | Symbols: sks5 | SKU5 similar 5 | chr1:28578211-28581020 REVERSE LENGTH=541	Traes_7DL_2006F1262.1
TC059118	5.64935	0.000196528	0.0279883	gi|475586868|gb|EMT20411.1|Transcription factor RF2a [Aegilops tauschii]	EMT20411	AT2G42380.2 | Symbols: ATBZIP34, BZIP34 | Basic-leucine zipper (bZIP) transcription factor family protein | chr2:17647205-17648660 REVERSE LENGTH=321	Traes_5BL_573ABF1D7.1
TC006689	5.61538	0.000972391	0.0486378	predicted protein [Hordeum vulgare subsp. vulgare]	BAK06687	AT4G37330.1 | Symbols: CYP81D4 | cytochrome P450, family 81, subfamily D, polypeptide 4 | chr4:17562547-17564569 REVERSE LENGTH=492	Traes_5BL_C18A5BEAF.1
TC035598	5.57831	1.49e-05	0.00831677	gi|474059475|gb|EMS53925.1|hypothetical protein TRIUR3_16809 [Triticum urartu]	EMS53925		Traes_4BS_DD0DB7115.1
TC089016	5.45	0.000130287	0.0235031	gi|475597997|gb|EMT23791.1|hypothetical protein F775_02084 [Aegilops tauschii]	EMT23791	AT1G03080.1 | Symbols: | kinase interacting (KIP1-like) family protein | chr1:731794-737332 REVERSE LENGTH=1733	Traes_4DL_2C636B5DB.2
TC029001	5.42938	0.00083486	0.0462622	gi|326498023|dbj|BAJ94874.1|predicted protein [Hordeum vulgare subsp. vulgare]	BAJ94874	AT2G40840.1 | Symbols: DPE2 | disproportionating enzyme 2 | chr2:17045368-17050779 FORWARD LENGTH=955	Traes_2BS_764ACA81C.1
TC040476	5.40984	0.000943609	0.0481315	gi|357129626|ref|XP_003566462.1|PREDICTED: uncharacterized protein LOC100846394 [Brachypodium distachyon]	XP_003566462	AT3G16490.1 | Symbols: IQD26 | IQ-domain 26 | chr3:5603962-5605489 REVERSE LENGTH=389	Traes_1DS_FBF57DBCD.2
TC088868	5.39474	0.000942771	0.0481315	gi|475584937|gb|EMT19916.1|Beta-fructofuranosidase 1 [Aegilops tauschii]	EMT19916	AT1G62660.1 | Symbols: | Glycosyl hydrolases family 32 protein | chr1:23199949-23203515 FORWARD LENGTH=648	Traes_6DS_905702C89.2
TC126148	5.38563	0.000945845	0.0481315	gi|475558172|gb|EMT13011.1|Cysteine synthase, chloroplastic/chromoplastic [Aegilops tauschii]	EMT13011	AT3G61440.1 | Symbols: ATCYSC1, ARATH;BSAS3;1, CYSC1 | cysteine synthase C1 | chr3:22735885-22737792 FORWARD LENGTH=368	Traes_5AL_9BB8F318F.1
TC062316	5.26866	0.00097113	0.0486074	gi|475518491|gb|EMT06203.1|Serine/threonine-protein kinase HT1 [Aegilops tauschii]	EMT06203	AT1G62400.1 | Symbols: HT1 | Protein kinase superfamily protein | chr1:23090243-23091529 FORWARD LENGTH=345	TRAES3BF043500040CFD_t1
TC128332	5.23913	0.000137119	0.0242039	gi|326534370|dbj|BAJ89535.1|predicted protein [Hordeum vulgare subsp. vulgare]	BAJ89535	AT4G28650.1 | Symbols: | Leucine-rich repeat transmembrane protein kinase family protein | chr4:14144155-14147276 REVERSE LENGTH=1013	Traes_4AL_CDCF32E7A.2
TC126526	5.22	0.00109355	0.0493865	gi|326523729|dbj|BAJ93035.1|predicted protein [Hordeum vulgare subsp. vulgare]	BAJ93035	AT1G02640.1 | Symbols: BXL2, ATBXL2 | beta-xylosidase 2 | chr1:564293-567580 FORWARD LENGTH=768	Traes_6DL_61AA02A3D.2
TC130977	5.20192	0.000834373	0.0462524
TC144456	5.08108	0.000518073	0.0394461	gi|475508757|gb|EMT05123.1|Auxin-induced protein 5NG4 [Aegilops tauschii]	EMT05123	AT4G30420.1 | Symbols: | nodulin MtN21 /EamA-like transporter family protein | chr4:14877069-14878914 FORWARD LENGTH=373	Traes_5BL_CBB9D7E7F.1
TC039299	5.02941	0.000993569	0.0487257	gi|475590727|gb|EMT21553.1|hypothetical protein F775_28772 [Aegilops tauschii]	EMT21553
TC028217	4.92899	0.000600276	0.0408867	gi|473804016|gb|EMS46650.1|Protein SET [Triticum urartu]	EMS46650	AT1G18800.1 | Symbols: NRP2 | NAP1-related protein 2 | chr1:6481466-6483463 REVERSE LENGTH=256	Traes_7AS_988EC03B9.6
TC080831	4.875	8.01e-05	0.0193276	gi|326494532|dbj|BAJ94385.1|predicted protein [Hordeum vulgare subsp. vulgare]	BAJ94385	AT4G37360.1 | Symbols: CYP81D2 | cytochrome P450, family 81, subfamily D, polypeptide 2 | chr4:17567124-17568858 REVERSE LENGTH=499	Traes_5BL_C18A5BEAF.1
TC047036	4.82143	0.000731693	0.0445587	gi|326491065|dbj|BAK05632.1|predicted protein [Hordeum vulgare subsp. vulgare]	BAK05632	AT1G72330.1 | Symbols: ALAAT2 | alanine aminotransferase 2 | chr1:27233637-27236571 FORWARD LENGTH=540	Traes_5AS_1FD9AEDF7.1
TC026433	4.8125	0.000417067	0.0364917	gi|475606596|gb|EMT26450.1|hypothetical protein F775_06834 [Aegilops tauschii]	EMT26450	AT3G19430.1 | Symbols: | late embryogenesis abundant protein-related / LEA protein-related | chr3:6736382-6738330 REVERSE LENGTH=559	Traes_4DL_031E4150C.1
TC117351	4.79167	0.000492512	0.0384226	gi|326530910|dbj|BAK01253.1|predicted protein [Hordeum vulgare subsp. vulgare]	BAK01253	AT3G18440.1 | Symbols: AtALMT9, ALMT9 | aluminum-activated malate transporter 9 | chr3:6328181-6330652 FORWARD LENGTH=598	Traes_7DS_B67F78085.1
TC080840	4.79121	0.000217015	0.0285755	gi|326494532|dbj|BAJ94385.1|predicted protein [Hordeum vulgare subsp. vulgare]	BAJ94385	AT3G28740.1 | Symbols: CYP81D1 | Cytochrome P450 superfamily protein | chr3:10788764-10790552 REVERSE LENGTH=509	Traes_5BL_C18A5BEAF.1
TC089013	4.74757	0.000244367	0.0297485	gi|475597997|gb|EMT23791.1|hypothetical protein F775_02084 [Aegilops tauschii]	EMT23791	AT1G03080.1 | Symbols: | kinase interacting (KIP1-like) family protein | chr1:731794-737332 REVERSE LENGTH=1733	Traes_4DL_2C636B5DB.2
TC068221	4.74528	0.000949654	0.04816	gi|473736880|gb|EMS45308.1|hypothetical protein TRIUR3_18485 [Triticum urartu]	EMS45308	AT1G50650.1 | Symbols: | Stigma-specific Stig1 family protein | chr1:18763773-18764297 REVERSE LENGTH=174	Traes_3AS_A3BAAF832.1
TC126333	4.72364	1.48e-05	0.00831677	gi|122194124|sp|Q1W374.1|PMM_WHEATRecName: Full=Phosphomannomutase; AltName: Full=TaPMM >gi|90762172|gb|ABD97875.1| phosphomannomutase [Triticum aestivum] >gi|257071827|gb|ACV41076.1| phosphomannomutase A1 [Triticum aestivum] >gi|257071845|gb|ACV41084.1| phosphomannomutase A1 [Triticum urartu] >gi|410832832|gb|AFV92897.1| phosphomannomutase A1 [Triticum monococcum]	Q1W374	AT2G45790.1 | Symbols: ATPMM, PMM | phosphomannomutase | chr2:18855876-18857753 FORWARD LENGTH=246	Traes_2AL_81CAF6C30.2
TC126900	4.70833	0.000260649	0.0306779	gi|326524966|dbj|BAK04419.1|predicted protein [Hordeum vulgare subsp. vulgare]	BAK04419	AT2G36026.1 | Symbols: | Ovate family protein | chr2:15127265-15127816 FORWARD LENGTH=183	Traes_6DL_57E7FCA42.1
TC124635	4.67521	5.88e-05	0.0173615
TC119212	4.64815	4.94e-05	0.0158829	gi|326498391|dbj|BAJ98623.1|predicted protein [Hordeum vulgare subsp. vulgare]	BAJ98623	AT5G44680.1 | Symbols: | DNA glycosylase superfamily protein | chr5:18024461-18025893 REVERSE LENGTH=353	TRAES3BF013000050CFD_t1
TC056398	4.6087	0.000219771	0.0285755	gi|357153783|ref|XP_003576564.1|PREDICTED: uncharacterized protein LOC100841069 [Brachypodium distachyon]	XP_003576564	AT3G43120.1 | Symbols: | SAUR-like auxin-responsive protein family | chr3:15094644-15095312 FORWARD LENGTH=160	Traes_5BL_58848FF5B.1
TC060001	4.60811	0.000692458	0.0431836	gi|334903132|gb|AEH25626.1|pathogenesis-related protein 1-11 [Triticum aestivum] >gi|475618857|gb|EMT30572.1| Pathogenesis-related protein PRMS [Aegilops tauschii]	AEH25626	AT4G33720.1 | Symbols: | CAP (Cysteine-rich secretory proteins, Antigen 5, and Pathogenesis-related 1 protein) superfamily protein | chr4:16182813-16183304 FORWARD LENGTH=163	Traes_7DS_C3A98D671.1
TC128944	4.58359	0.000441529	0.0369633	gi|410832830|gb|AFV92896.1|phosphomannomutase A1 [Triticum monococcum] >gi|410832836|gb|AFV92899.1| phosphomannomutase A1 [Triticum monococcum]	AFV92896	AT2G45790.1 | Symbols: ATPMM, PMM | phosphomannomutase | chr2:18855876-18857753 FORWARD LENGTH=246	Traes_2AL_81CAF6C30.2
TC014723	4.58355	1.49e-05	0.00831677	gi|475458922|gb|EMT01953.1|Diphosphomevalonate decarboxylase [Aegilops tauschii]	EMT01953	AT3G54250.1 | Symbols: | GHMP kinase family protein | chr3:20082468-20084688 REVERSE LENGTH=419	Traes_5DL_EE5C46106.1
TC023215	4.5443	7.73e-06	0.00563254	gi|473912832|gb|EMS49637.1|Mannan endo-1,4-beta-mannosidase 7 [Triticum urartu]	EMS49637	AT5G01930.1 | Symbols: MAN6, AtMAN6 | Glycosyl hydrolase superfamily protein | chr5:361189-362867 REVERSE LENGTH=448	Traes_5DL_DD9A5FDA9.2
TC088166	4.51282	0.000553483	0.0405791	gi|1707930|sp|P12299.2|GLGL2_WHEATRecName: Full=Glucose-1-phosphate adenylyltransferase large subunit, chloroplastic/amyloplastic; AltName: Full=ADP-glucose pyrophosphorylase; AltName: Full=ADP-glucose synthase; AltName: Full=AGPase S; AltName: Full=Alpha-D-glucose-1-phosphate adenyl transferase; Flags: Precursor >gi|995746|emb|CAA79980.1| ADP-glucose pyrophosphorylase large subunit [Triticum aes…	P12299	AT1G27680.1 | Symbols: APL2 | ADPGLC-PPase large subunit | chr1:9631630-9634450 FORWARD LENGTH=518	Traes_1DL_844FE40E6.1
TC056719	4.51087	0.000719885	0.0442304	gi|326487930|dbj|BAJ89804.1|predicted protein [Hordeum vulgare subsp. vulgare]	BAJ89804	AT1G12040.1 | Symbols: LRX1 | leucine-rich repeat/extensin 1 | chr1:4070160-4072394 FORWARD LENGTH=744	Traes_6AS_A883BC2B1.1
TC109259	4.48527	0.000846298	0.0465327	gi|475570458|gb|EMT16029.1|Cell elongation protein DIMINUTO [Aegilops tauschii]	EMT16029	AT3G19820.3 | Symbols: DWF1 | cell elongation protein / DWARF1 / DIMINUTO (DIM) | chr3:6879835-6881616 REVERSE LENGTH=561	Traes_7DL_0B4336C25.2
TC084878	4.48515	0.000369569	0.0348143	gi|326490714|dbj|BAJ90024.1|predicted protein [Hordeum vulgare subsp. vulgare]	BAJ90024	AT1G08880.1 | Symbols: HTA5, H2AXA, G-H2AX, GAMMA-H2AX | Histone superfamily protein | chr1:2847144-2847676 REVERSE LENGTH=142	Traes_2DS_47613321D.1
TC113449	4.45338	0.0010126	0.0487257	gi|475588782|gb|EMT20974.1|Putative acetyl-CoA acetyltransferase, cytosolic 2 [Aegilops tauschii]	EMT20974	AT5G48230.1 | Symbols: EMB1276, ACAT2 | acetoacetyl-CoA thiolase 2 | chr5:19552570-19555030 REVERSE LENGTH=398	Traes_5DL_FCF08AEA6.1
TC005688	4.45122	7.24e-05	0.0187664	Beta-fructofuranosidase 1 [Aegilops tauschii]	EMT19915	AT1G62660.1 | Symbols: | Glycosyl hydrolases family 32 protein | chr1:23199949-23203515 FORWARD LENGTH=648	Traes_6DS_204661A07.1
TC117352	4.42667	9.87e-06	0.00626696	gi|474009236|gb|EMS52519.1|Aluminum-activated malate transporter 9 [Triticum urartu]	EMS52519	AT1G68600.1 | Symbols: | Aluminium activated malate transporter family protein | chr1:25759947-25762778 FORWARD LENGTH=537	Traes_7BS_80B499B9F.1
TC130932	4.39535	9.11e-05	0.0201984				Traes_6DS_4F1013186.2
TC124182	4.37107	0.000820582	0.0460242	gi|326518020|dbj|BAK07262.1|predicted protein [Hordeum vulgare subsp. vulgare]	BAK07262	AT4G37740.1 | Symbols: AtGRF2, GRF2 | growth-regulating factor 2 | chr4:17725533-17727609 REVERSE LENGTH=535	Traes_4AL_4954CD38D.1
TC021655	4.3578	0.000761079	0.0452801	gi|473898640|gb|EMS49112.1|Kinesin-like calmodulin-binding protein-like protein [Triticum urartu]	EMS49112	AT5G65930.2 | Symbols: ZWI, PKCBP, KCBP | kinesin-like calmodulin-binding protein (ZWICHEL) | chr5:26370369-26376394 REVERSE LENGTH=1260	Traes_2AL_7725A4802.1
TC023276	4.32576	4.2e-06	0.00353697	gi|118481407|gb|ABK92646.1|unknown [Populus trichocarpa]	ABK92646	AT2G29550.1 | Symbols: TUB7 | tubulin beta-7 chain | chr2:12644258-12645932 REVERSE LENGTH=449	Traes_4BL_6FDAEA44A.1
TC010864	4.32184	0.000603465	0.0408867	gi|475597997|gb|EMT23791.1|hypothetical protein F775_02084 [Aegilops tauschii]	EMT23791	AT1G03080.1 | Symbols: | kinase interacting (KIP1-like) family protein | chr1:731794-737332 REVERSE LENGTH=1733	Traes_4AS_AF545C909.1
TC124296	4.31579	0.000251857	0.0301223	gi|326530472|dbj|BAJ97662.1|predicted protein [Hordeum vulgare subsp. vulgare]	BAJ97662	AT1G23080.1 | Symbols: PIN7, ATPIN7 | Auxin efflux carrier family protein | chr1:8180768-8183406 REVERSE LENGTH=619	Traes_7DL_9589FBBE5.1
TC136275	4.29762	0.000313868	0.0329453	gi|474177139|gb|EMS57791.1|hypothetical protein TRIUR3_24084 [Triticum urartu]	EMS57791	AT5G19760.1 | Symbols: | Mitochondrial substrate carrier family protein | chr5:6679591-6681845 REVERSE LENGTH=298	Traes_1AS_F4697DFFA.1
TC106370	4.28788	0.000137258	0.0242039	gi|326492353|dbj|BAK01960.1|predicted protein [Hordeum vulgare subsp. vulgare]	BAK01960	AT2G33590.1 | Symbols: | NAD(P)-binding Rossmann-fold superfamily protein | chr2:14224622-14226365 FORWARD LENGTH=321	Traes_5BL_596AD1003.1
TC023140	4.25253	0.000585008	0.0405791	gi|474405671|gb|EMS66440.1|Bifunctional dihydroflavonol 4-reductase/flavanone 4-reductase [Triticum urartu]	EMS66440	AT2G33590.1 | Symbols: | NAD(P)-binding Rossmann-fold superfamily protein | chr2:14224622-14226365 FORWARD LENGTH=321	Traes_5BL_E207434E3.2
TC033758	4.16418	0.000298755	0.0323284	gi|473968078|gb|EMS51309.1|TPR repeat-containing thioredoxin TTL1 [Triticum urartu]	EMS51309	AT1G53300.1 | Symbols: TTL1 | tetratricopetide-repeat thioredoxin-like 1 | chr1:19879726-19882375 FORWARD LENGTH=699	Traes_1BL_54A6EC080.1
TC028929	4.16176	0.000349099	0.0340705	gi|326487614|dbj|BAK05479.1|predicted protein [Hordeum vulgare subsp. vulgare]	BAK05479	AT3G21465.1 | Symbols: | unknown protein; BEST Arabidopsis thaliana protein match is: unknown protein (TAIR:AT4G15640.1); Has 38 Blast hits to 38 proteins in 14 species: Archae - 0; Bacteria - 0; Metazoa - 0; Fungi - 0; Plants - 38; Viruses - 0; Other Eukaryotes - 0 (source: NCBI BLink). | chr3:7560750-7563202 FORWARD LENGTH=388	Traes_2AS_8CD229838.1
TC031678	4.11628	8.29e-06	0.00585289	gi|326523729|dbj|BAJ93035.1|predicted protein [Hordeum vulgare subsp. vulgare]	BAJ93035	AT1G02640.1 | Symbols: BXL2, ATBXL2 | beta-xylosidase 2 | chr1:564293-567580 FORWARD LENGTH=768	Traes_6DL_61AA02A3D.2
TC115262	4.08791	7.85e-05	0.0193105	gi|118193726|gb|ABK76651.1|FORL1 [Triticum aestivum]	ABK76651	AT5G06860.1 | Symbols: PGIP1, ATPGIP1 | polygalacturonase inhibiting protein 1 | chr5:2132373-2133434 FORWARD LENGTH=330	Traes_2AS_28CFE9EB7.2
TC136274	4.07444	0.000608337	0.0408867	gi|474177139|gb|EMS57791.1|hypothetical protein TRIUR3_24084 [Triticum urartu]	EMS57791	AT5G19760.1 | Symbols: | Mitochondrial substrate carrier family protein | chr5:6679591-6681845 REVERSE LENGTH=298	Traes_1AS_F4697DFFA.1
TC080832	4.0679	9.88e-05	0.02107	gi|326494532|dbj|BAJ94385.1|predicted protein [Hordeum vulgare subsp. vulgare]	BAJ94385	AT4G37360.1 | Symbols: CYP81D2 | cytochrome P450, family 81, subfamily D, polypeptide 2 | chr4:17567124-17568858 REVERSE LENGTH=499	Traes_5BL_4AB318AA4.1
TC148228	4.04345	0.000108071	0.0218793	gi|475559848|gb|EMT13433.1|hypothetical protein F775_28663 [Aegilops tauschii]	EMT13433		Traes_5BS_6CD3E90EA.1
TC021298	4	0.000816446	0.0459698	gi|218198236|gb|EEC80663.1|hypothetical protein OsI_23068 [Oryza sativa Indica Group]	EEC80663	AT5G52450.1 | Symbols: | MATE efflux family protein | chr5:21289042-21291749 REVERSE LENGTH=486	Traes_7DS_74064623D.2
TC112972	4	0.000210692	0.0285755	gi|475590556|gb|EMT21504.1|Putative xyloglucan endotransglucosylase/hydrolase protein 16 [Aegilops tauschii]	EMT21504	AT3G23730.1 | Symbols: XTH16 | xyloglucan endotransglucosylase/hydrolase 16 | chr3:8550222-8551248 FORWARD LENGTH=291	Traes_2BL_74DF80171.1
TC140093	4	0.000396739	0.0356983	gi|475622777|gb|EMT31973.1|Phosphatidylinositol 4-kinase type 2-beta [Aegilops tauschii]	EMT31973	AT2G03890.1 | Symbols: ATPI4K GAMMA 7, UBDK GAMMA 7, PI4K GAMMA 7 | phosphoinositide 4-kinase gamma 7 | chr2:1186199-1188151 FORWARD LENGTH=650	Traes_7BS_93A86D7A11.1
TC024802	4	0.000227507	0.029				Traes_7DS_D0DBA9524.1
TC043768	3.99074	0.000561694	0.0405791	gi|475321447|gb|EMT00228.1|hypothetical protein F775_21373 [Aegilops tauschii]	EMT00228	AT3G18170.1 | Symbols: | Glycosyltransferase family 61 protein | chr3:6228393-6229547 FORWARD LENGTH=384	TRAES3BF000400040CFD_t1
TC035753	3.9699	0.000645652	0.0420657	gi|474175700|gb|EMS57773.1|F-box protein SKIP27 [Triticum urartu]	EMS57773	AT4G21510.1 | Symbols: | F-box family protein | chr4:11446193-11447025 REVERSE LENGTH=225	Traes_2BS_74C85C8A4.1
TC082902	3.96988	0.000773564	0.0453493	gi|473901239|gb|EMS49165.1|hypothetical protein TRIUR3_11461 [Triticum urartu]	EMS49165	AT4G30550.1 | Symbols: | Class I glutamine amidotransferase-like superfamily protein | chr4:14925618-14926713 FORWARD LENGTH=249	Traes_4DS_70CD809D5.1
TC021641	3.93333	9.93e-06	0.00626696	gi|326533664|dbj|BAK05363.1|predicted protein [Hordeum vulgare subsp. vulgare]	BAK05363	AT1G12110.1 | Symbols: NRT1.1, CHL1-1, NRT1, B-1, ATNRT1, CHL1 | nitrate transporter 1.1 | chr1:4105341-4109290 FORWARD LENGTH=590	Traes_4BL_A1B5D0C17.1
TC057047	3.92149	0.000863597	0.0467227	gi|475572114|gb|EMT16419.1|Formimidoyltransferase-cyclodeaminase [Aegilops tauschii]	EMT16419	AT2G20830.1 | Symbols: | transferases;folic acid binding | chr2:8968370-8969798 REVERSE LENGTH=297	Traes_1AL_A7100841D.2
TC033042	3.91542	0.00101749	0.0487257	gi|475542694|gb|EMT10014.1|Beta-galactosidase 5 [Aegilops tauschii]	EMT10014	AT4G36360.2 | Symbols: BGAL3 | beta-galactosidase 3 | chr4:17176840-17181143 REVERSE LENGTH=855	Traes_4DL_1D631D399.1
TC062318	3.91248	0.000412876	0.036403	gi|475614336|gb|EMT29039.1|Fatty acid 2-hydroxylase [Aegilops tauschii]	EMT29039	AT2G34770.1 | Symbols: FAH1, ATFAH1 | fatty acid hydroxylase 1 | chr2:14666776-14668061 FORWARD LENGTH=237	Traes_5AS_D45AB5EDC.2
TC070883	3.87179	4.07e-06	0.00346176	gi|475613573|gb|EMT28807.1|Cysteine-rich receptor-like protein kinase 26 [Aegilops tauschii]	EMT28807	AT4G04540.1 | Symbols: CRK39 | cysteine-rich RLK (RECEPTOR-like protein kinase) 39 | chr4:2259580-2262138 FORWARD LENGTH=659	Traes_7BL_3D33964D9.1
TC077336	3.85915	0.000160524	0.0256745	gi|310942464|dbj|BAJ24149.1|seven trans-membrane protein [Triticum aestivum]	BAJ24149	AT1G11000.1 | Symbols: MLO4, ATMLO4 | Seven transmembrane MLO family protein | chr1:3671935-3675909 REVERSE LENGTH=573	Traes_4DS_F5A9D4921.1
TC074807	3.84783	4.7e-05	0.0156449	gi|326488451|dbj|BAJ93894.1|predicted protein [Hordeum vulgare subsp. vulgare]	BAJ93894	AT3G13600.1 | Symbols: | calmodulin-binding family protein | chr3:4445102-4447383 FORWARD LENGTH=605	Traes_5DL_78FF894AC.1
TC032870	3.84342	0.000592175	0.0407859	gi|194706686|gb|ACF87427.1|unknown [Zea mays] >gi|414590885|tpg|DAA41456.1| TPA: 40S ribosomal protein SA isoform 1 [Zea mays] >gi|414590886|tpg|DAA41457.1| TPA: 40S ribosomal protein SA isoform 2 [Zea mays]	ACF87427	AT3G04770.2 | Symbols: RPSAb | 40s ribosomal protein SA B | chr3:1309544-1310846 REVERSE LENGTH=280	Traes_2AS_3F458D2CF.1
TC132281	3.84034	3.13e-05	0.0128011	gi|475518491|gb|EMT06203.1|Serine/threonine-protein kinase HT1 [Aegilops tauschii]	EMT06203	AT1G62400.1 | Symbols: HT1 | Protein kinase superfamily protein | chr1:23090243-23091529 FORWARD LENGTH=345	Traes_3DS_FEAEBAEF4.1
TC102632	3.83578	0.00052033	0.039525				TRAES3BF037500020CFD_t1
TC128326	3.8209	2.24e-05	0.0106456	gi|475542694|gb|EMT10014.1|Beta-galactosidase 5 [Aegilops tauschii]	EMT10014	AT4G36360.1 | Symbols: BGAL3 | beta-galactosidase 3 | chr4:17176840-17181143 REVERSE LENGTH=856	Traes_4BL_E8D63587E.1
TC063470	3.80905	0.000653492	0.0423366	gi|326488655|dbj|BAJ97939.1|predicted protein [Hordeum vulgare subsp. vulgare] >gi|326494248|dbj|BAJ90393.1| predicted protein [Hordeum vulgare subsp. vulgare]	BAJ97939	AT1G12230.1 | Symbols: | Aldolase superfamily protein | chr1:4148050-4150708 FORWARD LENGTH=405	Traes_7DL_FCCDB9A46.1
TC136336	3.80503	0.00030195	0.0325069	gi|473957972|gb|EMS51026.1|Root phototropism protein 3 [Triticum urartu]	EMS51026	AT2G14820.1 | Symbols: NPY2 | Phototropic-responsive NPH3 family protein | chr2:6358864-6361300 FORWARD LENGTH=634	Traes_4DL_4589C3D64.2
TC037217	3.79661	0.000336075	0.0338588	gi|357142379|ref|XP_003572552.1|PREDICTED: uncharacterized protein LOC100826981 [Brachypodium distachyon]	XP_003572552	AT3G11590.1 | Symbols: | unknown protein; LOCATED IN: plasma membrane; EXPRESSED IN: 22 plant structures; EXPRESSED DURING: 13 growth stages; BEST Arabidopsis thaliana protein match is: unknown protein (TAIR:AT5G22310.1); Has 22320 Blast hits to 15179 proteins in 1213 species: Archae - 372; Bacteria - 2307; Metazoa - 10906; Fungi - 1700; Plants - 1146; Viruses - 65; Other Eukaryotes - 5824 (sourc…
TC113235	3.79392	0.000243016	0.0296405	gi|194708224|gb|ACF88196.1|unknown [Zea mays]	ACF88196	AT5G12250.1 | Symbols: TUB6 | beta-6 tubulin | chr5:3961317-3962971 REVERSE LENGTH=449	Traes_4DS_138E9F824.1
TC144996	3.78979	0.00080343	0.0457888	gi|473742212|gb|EMS45435.1|60S ribosomal protein L18-2 [Triticum urartu]	EMS45435	AT3G05590.1 | Symbols: RPL18 | ribosomal protein L18 | chr3:1621511-1622775 FORWARD LENGTH=187	Traes_2BS_EDD7B86A3.1
TC008971	3.78261	0.000979456	0.0487257	Mitochondrial inner membrane protein OXA1 [Aegilops tauschii]	EMT11597		Traes_1BL_BC21E4240.2
TC036345	3.78	0.00110885	0.0496978	gi|475522240|gb|EMT06717.1|Disease resistance protein RPM1 [Aegilops tauschii]	EMT06717	AT3G07040.1 | Symbols: RPM1, RPS3 | NB-ARC domain-containing disease resistance protein | chr3:2226244-2229024 REVERSE LENGTH=926	Traes_5DL_67AECE19E.2
TC038898	3.77143	0.000105952	0.0216775	gi|326500902|dbj|BAJ95117.1|predicted protein [Hordeum vulgare subsp. vulgare]	BAJ95117	AT5G54160.1 | Symbols: ATOMT1, OMT1 | O-methyltransferase 1 | chr5:21982075-21984167 FORWARD LENGTH=363	Traes_2BS_1CD618544.1
TC101508	3.76299	0.000436394	0.0369633	gi|474193778|gb|EMS58257.1|hypothetical protein TRIUR3_25346 [Triticum urartu]	EMS58257	AT5G50740.1 | Symbols: | Heavy metal transport/detoxification superfamily protein | chr5:20635983-20637847 REVERSE LENGTH=283	Traes_2AL_13CBA4FEA.1
TC063959	3.7619	0.000307414	0.0327189	gi|475595572|gb|EMT23082.1|Dihydroflavonol-4-reductase [Aegilops tauschii]	EMT23082	AT2G33590.1 | Symbols: | NAD(P)-binding Rossmann-fold superfamily protein | chr2:14224622-14226365 FORWARD LENGTH=321	Traes_5DL_BF4213CF4.1
TC041996	3.75758	0.000433811	0.0369633	gi|475463379|gb|EMT02119.1|AP2-like ethylene-responsive transcription factor AIL5 [Aegilops tauschii]	EMT02119	AT5G57390.1 | Symbols: AIL5, CHO1, EMK | AINTEGUMENTA-like 5 | chr5:23253459-23256437 REVERSE LENGTH=558	Traes_2BL_8BDCCE9F8.1
TC107730	3.75472	0.000915322	0.0477551	gi|357133094|ref|XP_003568163.1|PREDICTED: uncharacterized protein C167.05-like [Brachypodium distachyon]	XP_003568163	AT1G11360.4 | Symbols: | Adenine nucleotide alpha hydrolases-like superfamily protein | chr1:3822171-3822899 REVERSE LENGTH=242	Traes_1AL_A670FC1B3.1
TC077138	3.72381	0.000246332	0.0298034	gi|357133377|ref|XP_003568301.1|PREDICTED: 60S ribosomal protein L36-3-like [Brachypodium distachyon]	XP_003568301	AT3G53740.4 | Symbols: | Ribosomal protein L36e family protein | chr3:19913921-19914813 REVERSE LENGTH=112	Traes_5BS_26A43A8A0.1
TC087158	3.70946	1.68e-06	0.00159697	gi|310656759|gb|ADP02193.1|Glyco_hydro_1 domain-containing protein [Triticum aestivum]	ADP02193	AT3G18080.1 | Symbols: BGLU44 | B-S glucosidase 44 | chr3:6191586-6194124 FORWARD LENGTH=512	Traes_4DS_29F298799.1
TC027284	3.70213	0.000221163	0.0287061	gi|475617966|gb|EMT30291.1|hypothetical protein F775_32145 [Aegilops tauschii]	EMT30291		Traes_2DL_0E4933A40.1
TC021656	3.68852	0.000932749	0.0480751	gi|473898640|gb|EMS49112.1|Kinesin-like calmodulin-binding protein-like protein [Triticum urartu]	EMS49112	AT5G65930.1 | Symbols: ZWI, PKCBP, KCBP | kinesin-like calmodulin-binding protein (ZWICHEL) | chr5:26370369-26376394 REVERSE LENGTH=1259	Traes_2DL_BBC49B973.1
TC018857	3.68627	0.000313636	0.0329453	gi|326494222|dbj|BAJ90380.1|predicted protein [Hordeum vulgare subsp. vulgare] >gi|326494274|dbj|BAJ90406.1| predicted protein [Hordeum vulgare subsp. vulgare]	BAJ90380	AT5G45910.1 | Symbols: | GDSL-like Lipase/Acylhydrolase superfamily protein | chr5:18620420-18622264 REVERSE LENGTH=372	Traes_1AL_0D6ADE0A3.1
TC071659	3.68146	0.000531761	0.0397119	gi|315113291|pdb|3IZR|VVChain v, Localization Of The Large Subunit Ribosomal Proteins Into A 5.5 A Cryo-Em Map Of Triticum Aestivum Translating 80s Ribosome >gi|315113292|pdb|3IZR|WW Chain w, Localization Of The Large Subunit Ribosomal Proteins Into A 5.5 A Cryo-Em Map Of Triticum Aestivum Translating 80s Ribosome >gi|473960711|gb|EMS51076.1| 60S acidic ribosomal protein P2A [Triticum urartu] >gi…	3IZR_VV	AT5G40040.1 | Symbols: | 60S acidic ribosomal protein family | chr5:16029913-16030257 REVERSE LENGTH=114	Traes_2BL_62EEAC62E.1
TC041373	3.67308	9.75e-05	0.021044	gi|475569793|gb|EMT15853.1|hypothetical protein F775_03747 [Aegilops tauschii]	EMT15853	AT1G50650.1 | Symbols: | Stigma-specific Stig1 family protein | chr1:18763773-18764297 REVERSE LENGTH=174	Traes_3AS_A3BAAF832.1
TC123663	3.64045	0.000888663	0.0473253	gi|357123068|ref|XP_003563235.1|PREDICTED: callose synthase 3-like [Brachypodium distachyon]	XP_003563235	AT5G13000.1 | Symbols: ATGSL12, gsl12 | glucan synthase-like 12 | chr5:4110445-4121202 REVERSE LENGTH=1955	Traes_7DL_7705338E6.1
TC028422	3.63661	0.000984951	0.0487257	gi|357136145|ref|XP_003569666.1|PREDICTED: V-type proton ATPase subunit B2-like [Brachypodium distachyon]	XP_003569666	AT4G38510.5 | Symbols: | ATPase, V1 complex, subunit B protein | chr4:18011155-18014897 REVERSE LENGTH=494	Traes_3B_12D4A73C9.1
TC144732	3.62644	3.44e-05	0.0134357	gi|326499211|dbj|BAK06096.1|predicted protein [Hordeum vulgare subsp. vulgare]	BAK06096	AT2G40620.1 | Symbols: | Basic-leucine zipper (bZIP) transcription factor family protein | chr2:16954804-16956872 REVERSE LENGTH=367	Traes_2AS_3B7BE6FDC.2
TC006610	3.62195	9.55e-06	0.00613644	predicted protein [Hordeum vulgare subsp. vulgare]	BAK00880	AT3G06130.2 | Symbols: | Heavy metal transport/detoxification superfamily protein | chr3:1853193-1854673 REVERSE LENGTH=349	Traes_4BS_B43F7236C.2
TC139161	3.62105	0.000459917	0.0373056	gi|326502816|dbj|BAJ99036.1|predicted protein [Hordeum vulgare subsp. vulgare] >gi|326507002|dbj|BAJ95578.1| predicted protein [Hordeum vulgare subsp. vulgare] >gi|326516198|dbj|BAJ88122.1| predicted protein [Hordeum vulgare subsp. vulgare]	BAJ99036	AT4G38540.1 | Symbols: | FAD/NAD(P)-binding oxidoreductase family protein | chr4:18023187-18024827 FORWARD LENGTH=407	Traes_4DL_7A688107B.1
TC047135	3.61905	0.000985592	0.0487257	gi|474293688|gb|EMS61402.1|hypothetical protein TRIUR3_19586 [Triticum urartu]	EMS61402
TC023934	3.61607	0.000312292	0.0329453	gi|475559987|gb|EMT13461.1|Basic 7S globulin 2 [Aegilops tauschii]	EMT13461	AT1G03230.1 | Symbols: | Eukaryotic aspartyl protease family protein | chr1:790110-791414 FORWARD LENGTH=434	TRAES3BF052500040CFD_t1
TC035248	3.61053	0.000829125	0.0461956	gi|299469372|emb|CBG91904.1|putative PDI-like protein [Triticum aestivum]	CBG91904	AT5G60640.2 | Symbols: ATPDIL1-4, PDIL1-4 | PDI-like 1-4 | chr5:24371416-24373993 REVERSE LENGTH=536	Traes_6DS_456586ADD.1
TC063670	3.59375	5.05e-07	0.000515122				Traes_2BL_84C64DBE2.2
TC042441	3.58475	0.000268548	0.0310707	gi|475499944|gb|EMT04221.1|hypothetical protein F775_26187 [Aegilops tauschii]	EMT04221	AT5G55410.1 | Symbols: | Bifunctional inhibitor/lipid-transfer protein/seed storage 2S albumin superfamily protein | chr5:22460677-22461081 FORWARD LENGTH=107	TRAES3BF077200020CFD_t1
TC148012	3.57223	0.000847469	0.0465455	gi|473984529|gb|EMS51686.1|60S ribosomal protein L32-1 [Triticum urartu]	EMS51686	AT4G18100.1 | Symbols: | Ribosomal protein L32e | chr4:10035715-10036475 REVERSE LENGTH=133	Traes_5BL_B59027317.1
TC101487	3.56471	7.08e-05	0.0183915	gi|475500853|gb|EMT04282.1|Auxin response factor 25 [Aegilops tauschii]	EMT04282	AT1G30330.1 | Symbols: ARF6 | auxin response factor 6 | chr1:10686125-10690036 REVERSE LENGTH=933	Traes_5DS_A71D29AE1.1
TC027937	3.5625	0.000803885	0.0457888	gi|115469644|ref|NP_001058421.1|Os06g0691200 [Oryza sativa Japonica Group] >gi|52076720|dbj|BAD45633.1| putative thaumatin-protein [Oryza sativa Japonica Group] >gi|53793288|dbj|BAD54510.1| putative thaumatin-protein [Oryza sativa Japonica Group] >gi|113596461|dbj|BAF20335.1| Os06g0691200 [Oryza sativa Japonica Group] >gi|215766092|dbj|BAG98320.1| unnamed protein product [Oryza sativa Japonica Gr…	NP_001058421	AT1G18250.2 | Symbols: ATLP-1 | Pathogenesis-related thaumatin superfamily protein | chr1:6277024-6278005 REVERSE LENGTH=244	Traes_4BS_C20CDAE4C.2
TC015411	3.56121	0.000311913	0.0329389	gi|475493181|gb|EMT03693.1|hypothetical protein F775_30458 [Aegilops tauschii]	EMT03693	AT5G62390.1 | Symbols: ATBAG7, BAG7 | BCL-2-associated athanogene 7 | chr5:25052377-25054170 REVERSE LENGTH=446	Traes_4AL_128D87047.1
TC014894	3.55357	0.000516716	0.039383	gi|326532000|dbj|BAK01376.1|predicted protein [Hordeum vulgare subsp. vulgare]	BAK01376	AT2G25220.1 | Symbols: | Protein kinase superfamily protein | chr2:10742918-10745540 REVERSE LENGTH=414	Traes_7DL_3DE1FF8FD.1
TC088167	3.54545	0.000610486	0.0409573	gi|32812836|emb|CAD98749.1|ADP-glucose pyrophosphorylase large subunit [Triticum aestivum]	CAD98749	AT4G39210.1 | Symbols: APL3 | Glucose-1-phosphate adenylyltransferase family protein | chr4:18260332-18263181 FORWARD LENGTH=521	Traes_1AL_A1B2A8EB0.1
TC065495	3.53005	0.00029591	0.0322525	gi|357123670|ref|XP_003563531.1|PREDICTED: uncharacterized protein LOC100826010 [Brachypodium distachyon]	XP_003563531	AT3G18170.1 | Symbols: | Glycosyltransferase family 61 protein | chr3:6228393-6229547 FORWARD LENGTH=384	Traes_7DL_3E770E98B.1
TC123971	3.52874	4.97e-05	0.0159265	gi|326492504|dbj|BAK02035.1|predicted protein [Hordeum vulgare subsp. vulgare]	BAK02035	AT3G01790.2 | Symbols: | Ribosomal protein L13 family protein | chr3:283880-285583 REVERSE LENGTH=205	Traes_6AL_BE0861DE8.1
TC032422	3.52787	8.23e-05	0.0194384	gi|357147849|ref|XP_003574513.1|PREDICTED: LOW QUALITY PROTEIN: dihydrolipoyllysine-residue acetyltransferase component of pyruvate dehydrogenase complex, mitochondrial-like [Brachypodium distachyon]	XP_003574513	AT3G25860.1 | Symbols: LTA2, PLE2 | 2-oxoacid dehydrogenases acyltransferase family protein | chr3:9460632-9462585 FORWARD LENGTH=480	Traes_5BL_BA19E1CE3.1
TC017444	3.52632	0.00086544	0.0467227	gi|357165222|ref|XP_003580310.1|PREDICTED: rop guanine nucleotide exchange factor 2-like [Brachypodium distachyon]	XP_003580310	AT4G00460.2 | Symbols: ATROPGEF3, ROPGEF3 | RHO guanyl-nucleotide exchange factor 3 | chr4:211146-213094 REVERSE LENGTH=473	Traes_2BL_F94930AFD.1
TC048751	3.52229	0.000606946	0.0408867	gi|474042704|gb|EMS53325.1|Alpha-1,4-glucan-protein synthase [UDP-forming] 1 [Triticum urartu]	EMS53325	AT3G02230.1 | Symbols: RGP1, ATRGP1 | reversibly glycosylated polypeptide 1 | chr3:415463-417304 FORWARD LENGTH=357	Traes_2BS_C791FB25A.1
TC142466	3.50888	4.07e-05	0.0145119	gi|473961308|gb|EMS51115.1|40S ribosomal protein S6 [Triticum urartu] >gi|473961309|gb|EMS51116.1| 40S ribosomal protein S6 [Triticum urartu] >gi|475548112|gb|EMT11003.1| 40S ribosomal protein S6 [Aegilops tauschii]	EMS51115	AT5G10360.1 | Symbols: EMB3010, RPS6B | Ribosomal protein S6e | chr5:3258734-3260142 REVERSE LENGTH=249	Traes_2BS_C41E04839.1
TC143711	3.5003	0.000303193	0.0325069	gi|473948582|gb|EMS50632.1|40S ribosomal protein S9-2 [Triticum urartu] >gi|475522089|gb|EMT06699.1| 40S ribosomal protein S9-2 [Aegilops tauschii]	EMS50632	AT5G39850.1 | Symbols: | Ribosomal protein S4 | chr5:15950053-15951171 FORWARD LENGTH=197	Traes_5BS_E59F3734C.1
TC066952	3.49265	0.000218342	0.0285755	gi|475605683|gb|EMT26166.1|hypothetical protein F775_07326 [Aegilops tauschii]	EMT26166	AT5G12080.3 | Symbols: MSL10, ATMSL10 | mechanosensitive channel of small conductance-like 10 | chr5:3898182-3900923 REVERSE LENGTH=734	Traes_7DS_A21E1E053.1
TC139548	3.48333	0.000311094	0.0328767	gi|116310140|emb|CAH67155.1|H0717B12.2 [Oryza sativa Indica Group]	CAH67155	AT3G19430.1 | Symbols: | late embryogenesis abundant protein-related / LEA protein-related | chr3:6736382-6738330 REVERSE LENGTH=559	Traes_2BL_D94A13D35.1
TC134016	3.48052	1.4e-05	0.00810233	gi|357162553|ref|XP_003579448.1|PREDICTED: kinesin-like calmodulin-binding protein homolog [Brachypodium distachyon]	XP_003579448	AT5G65930.2 | Symbols: ZWI, PKCBP, KCBP | kinesin-like calmodulin-binding protein (ZWICHEL) | chr5:26370369-26376394 REVERSE LENGTH=1260	Traes_2AL_7725A4802.1
TC130733	3.47761	0.000210882	0.0285755	gi|474072130|gb|EMS54382.1|hypothetical protein TRIUR3_15055 [Triticum urartu]	EMS54382	AT4G28760.2 | Symbols: | Protein of unknown function (DUF3741) | chr4:14208640-14211811 FORWARD LENGTH=924	Traes_6DL_BFC6B5E7C.2
TC128940	3.47739	0.000207379	0.0285755	gi|474055242|gb|EMS53796.1|Ribosomal protein S19, mitochondrial [Triticum urartu]	EMS53796	AT5G47320.1 | Symbols: RPS19 | ribosomal protein S19 | chr5:19203801-19204951 FORWARD LENGTH=212	Traes_3AL_F899E07C0.1
TC123382	3.47059	0.000946764	0.0481315	gi|473878847|gb|EMS47953.1|WD repeat-containing protein 44 [Triticum urartu]	EMS47953	AT5G54200.1 | Symbols: | Transducin/WD40 repeat-like superfamily protein | chr5:21993565-21997076 REVERSE LENGTH=825	Traes_2AL_1BA1BADED.1
TC088773	3.46809	0.00066318	0.0424406	gi|326501920|dbj|BAK06452.1|predicted protein [Hordeum vulgare subsp. vulgare]	BAK06452	AT1G02130.1 | Symbols: ATRAB1B, ARA5, ARA-5, ATRABD2A, RABD2A, RA-5 | RAS 5 | chr1:400350-401788 REVERSE LENGTH=203	Traes_2AL_DD1DA8BD1.2
TC083353	3.46758	0.000307413	0.0327189	gi|326493282|dbj|BAJ85102.1|predicted protein [Hordeum vulgare subsp. vulgare]	BAJ85102	AT4G21585.1 | Symbols: ENDO4 | endonuclease 4 | chr4:11477988-11479953 FORWARD LENGTH=299	Traes_2DL_FE7C9635F.1
TC124956	3.4653	0.000320171	0.0330725	gi|475467744|gb|EMT02250.1|60S ribosomal protein L8 [Aegilops tauschii]	EMT02250	AT4G36130.1 | Symbols: | Ribosomal protein L2 family | chr4:17097613-17098656 FORWARD LENGTH=258	Traes_4BS_A570DA5F2.2
TC016209	3.46243	0.00065639	0.0424137	gi|475578026|gb|EMT17989.1|hypothetical protein F775_42468 [Aegilops tauschii]	EMT17989	AT2G26110.1 | Symbols: | Protein of unknown function (DUF761) | chr2:11120869-11121798 FORWARD LENGTH=309	Traes_7DL_44FD83F01.1
TC040258	3.46053	0.000585785	0.0405791	gi|326533984|dbj|BAJ93765.1|predicted protein [Hordeum vulgare subsp. vulgare]	BAJ93765	AT1G75540.1 | Symbols: STH2 | salt tolerance homolog2 | chr1:28366059-28367398 FORWARD LENGTH=331	Traes_6DL_18E00F8E4.1
TC050504	3.45907	1.79e-05	0.00926643	gi|474218464|gb|EMS59137.1|60S ribosomal protein L4-1 [Triticum urartu]	EMS59137	AT3G09630.1 | Symbols: | Ribosomal protein L4/L1 family | chr3:2953813-2955444 FORWARD LENGTH=406	Traes_5BL_D699B2815.1
TC098617	3.45826	0.00022963	0.029136	gi|357113254|ref|XP_003558419.1|PREDICTED: ubiquitin-60S ribosomal protein L40-2-like [Brachypodium distachyon] >gi|357160177|ref|XP_003578682.1| PREDICTED: ubiquitin-60S ribosomal protein L40-2-like [Brachypodium distachyon] >gi|473890022|gb|EMS48574.1| Ubiquitin-60S ribosomal protein L40-2 [Triticum urartu]	XP_003558419	AT3G52590.1 | Symbols: UBQ1, EMB2167, ERD16, HAP4 | ubiquitin extension protein 1 | chr3:19505668-19506681 FORWARD LENGTH=128	Traes_4AS_9E4E24A67.1
TC130750	3.45545	0.000531291	0.0397119	gi|473926455|gb|EMS49824.1|putative ATP-citrate synthase [Triticum urartu]	EMS49824	AT5G49460.1 | Symbols: ACLB-2 | ATP citrate lyase subunit B 2 | chr5:20055048-20058195 FORWARD LENGTH=608	Traes_3DS_05C39A111.1
TC063024	3.44985	0.000433372	0.0369633	gi|326498369|dbj|BAJ98612.1|predicted protein [Hordeum vulgare subsp. vulgare]	BAJ98612	AT5G64080.2 | Symbols: | Bifunctional inhibitor/lipid-transfer protein/seed storage 2S albumin superfamily protein | chr5:25645475-25646638 REVERSE LENGTH=178	Traes_2AS_5884229E4.1
TC042696	3.4497	0.000825683	0.0460793	gi|475573936|gb|EMT16851.1|Pyruvate kinase isozyme G, chloroplastic [Aegilops tauschii]	EMT16851	AT1G32440.1 | Symbols: PKp3 | plastidial pyruvate kinase 3 | chr1:11712205-11714963 FORWARD LENGTH=571	Traes_1BL_9908E325A.2
TC142408	3.44904	0.00063941	0.041872	gi|475516517|gb|EMT05997.1|hypothetical protein F775_31074 [Aegilops tauschii]	EMT05997	AT1G14620.1 | Symbols: DECOY | decoy | chr1:5014948-5016501 REVERSE LENGTH=233	Traes_7DS_EB0FB6E6F.1
TC053424	3.44186	0.000209818	0.0285755	gi|326514858|dbj|BAJ99790.1|predicted protein [Hordeum vulgare subsp. vulgare]	BAJ99790	AT2G47440.1 | Symbols: | Tetratricopeptide repeat (TPR)-like superfamily protein | chr2:19469912-19471660 FORWARD LENGTH=526	Traes_4AS_6F3D0F407.1
TC125832	3.44186	9.61e-05	0.0208027	gi|475615691|gb|EMT29532.1|3-hydroxy-3-methylglutaryl-coenzyme A reductase 3 [Aegilops tauschii]	EMT29532	AT1G76490.1 | Symbols: HMG1, HMGR1, AtHMGR1 | hydroxy methylglutaryl CoA reductase 1 | chr1:28695801-28698206 FORWARD LENGTH=642	Traes_7AS_C73647B58.1
TC135124	3.44174	0.000469659	0.0376247	gi|472900111|gb|EMS35637.1|Bowman-Birk type trypsin inhibitor [Triticum urartu]	EMS35637		TRAES3BF168400030CFD_t1
TC104776	3.42574	5.94e-05	0.0173699	gi|326494222|dbj|BAJ90380.1|predicted protein [Hordeum vulgare subsp. vulgare] >gi|326494274|dbj|BAJ90406.1| predicted protein [Hordeum vulgare subsp. vulgare]	BAJ90380	AT5G45910.1 | Symbols: | GDSL-like Lipase/Acylhydrolase superfamily protein | chr5:18620420-18622264 REVERSE LENGTH=372	Traes_1AL_0D6ADE0A3.1
TC018803	3.42305	0.000633621	0.0417573	gi|475546606|gb|EMT10715.1|BTB/POZ domain-containing protein [Aegilops tauschii]	EMT10715	AT1G30440.1 | Symbols: | Phototropic-responsive NPH3 family protein | chr1:10759475-10762199 FORWARD LENGTH=665	Traes_5BS_B54447121.1
TC029601	3.42005	0.000124055	0.0230773	gi|473881894|gb|EMS47995.1|40S ribosomal protein S14 [Triticum urartu]	EMS47995	AT3G52580.1 | Symbols: | Ribosomal protein S11 family protein | chr3:19503324-19504701 FORWARD LENGTH=150	Traes_7BL_0C2221400.1
TC092382	3.41538	5.33e-05	0.0164405	gi|10716672|dbj|BAB16384.1|uncoupling protein [Triticum aestivum]	BAB16384	AT3G54110.1 | Symbols: ATPUMP1, UCP, PUMP1, ATUCP1, UCP1 | plant uncoupling mitochondrial protein 1 | chr3:20038890-20040996 FORWARD LENGTH=306	TRAES3BF043100030CFD_t1
TC045624	3.41463	0.00105504	0.0487257	gi|475588782|gb|EMT20974.1|Putative acetyl-CoA acetyltransferase, cytosolic 2 [Aegilops tauschii]	EMT20974	AT5G48230.2 | Symbols: EMB1276, ACAT2 | acetoacetyl-CoA thiolase 2 | chr5:19552570-19555122 REVERSE LENGTH=403	Traes_5DL_FCF08AEA6.1
TC099401	3.41463	0.000800878	0.0457751	gi|474094433|gb|EMS55007.1|hypothetical protein TRIUR3_26887 [Triticum urartu]	EMS55007	AT1G52780.1 | Symbols: | Protein of unknown function (DUF2921) | chr1:19658846-19662025 FORWARD LENGTH=1059	TRAES3BF056900080CFD_t1
TC095819	3.41071	0.000321068	0.0330851	gi|326488995|dbj|BAJ98109.1|predicted protein [Hordeum vulgare subsp. vulgare]	BAJ98109	AT1G30760.1 | Symbols: | FAD-binding Berberine family protein | chr1:10918321-10920441 FORWARD LENGTH=534	TRAES3BF096800120CFD_t1
TC087495	3.40116	0.000546567	0.0402579	gi|474183782|gb|EMS57842.1|ABC transporter B family member 19 [Triticum urartu]	EMS57842	AT3G28860.1 | Symbols: ATMDR1, ATMDR11, PGP19, MDR11, MDR1, ATPGP19, ABCB19, ATABCB19 | ATP binding cassette subfamily B19 | chr3:10870287-10877286 REVERSE LENGTH=1252	Traes_2DL_E566C63F1.1
TC021999	3.39691	0.000214669	0.0285755	gi|357113874|ref|XP_003558726.1|PREDICTED: uncharacterized protein LOC100827106 [Brachypodium distachyon]	XP_003558726	AT1G26740.1 | Symbols: | Ribosomal L32p protein family | chr1:9245280-9246555 REVERSE LENGTH=134	Traes_4DL_3760B02F7.1
TC060189	3.39615	0.000392847	0.0355845	gi|475613675|gb|EMT28829.1|60S ribosomal protein L37a [Aegilops tauschii]	EMT28829	AT3G10950.1 | Symbols: | Zinc-binding ribosomal protein family protein | chr3:3423893-3424566 FORWARD LENGTH=92	Traes_1BL_C86F8C02A.1
TC052561	3.39187	0.000180372	0.0267949	gi|188038100|gb|ACD46685.1|plastid acetyl-CoA carboxylase [Triticum aestivum]	ACD46685	AT1G36160.2 | Symbols: ACC1 | acetyl-CoA carboxylase 1 | chr1:13534196-13543773 FORWARD LENGTH=2254	Traes_2AS_5A5258192.1
TC046634	3.38983	0.000986041	0.0487257	gi|326528869|dbj|BAJ97456.1|predicted protein [Hordeum vulgare subsp. vulgare]	BAJ97456	AT4G02600.2 | Symbols: MLO1, ATMLO1 | Seven transmembrane MLO family protein | chr4:1144141-1147156 FORWARD LENGTH=526	Traes_2BL_A07D9713D.1
TC129042	3.38382	0.000180362	0.0267949	gi|56112439|gb|AAV71174.1|elongation factor 1-alpha [Lotus corniculatus]	AAV71174	AT1G07930.2 | Symbols: | GTP binding Elongation factor Tu family protein | chr1:2459014-2460458 FORWARD LENGTH=372	Traes_5AL_87C8496BE.1
TC058663	3.38341	0.000128723	0.0233056	gi|326501358|dbj|BAJ98910.1|predicted protein [Hordeum vulgare subsp. vulgare]	BAJ98910	AT5G09510.1 | Symbols: | Ribosomal protein S19 family protein | chr5:2955698-2956554 REVERSE LENGTH=152	Traes_5BL_5211DDA9A.1
TC053399	3.37437	0.000899288	0.0475482	gi|473889537|gb|EMS48502.1|40S ribosomal protein S3-3 [Triticum urartu] >gi|475625971|gb|EMT33146.1| 40S ribosomal protein S3-3 [Aegilops tauschii]	EMS48502	AT5G35530.1 | Symbols: | Ribosomal protein S3 family protein | chr5:13710355-13712192 REVERSE LENGTH=248	Traes_7DL_98846F89F.1
TC062664	3.37121	0.000322658	0.0331572	gi|326514858|dbj|BAJ99790.1|predicted protein [Hordeum vulgare subsp. vulgare]	BAJ99790	AT2G47440.1 | Symbols: | Tetratricopeptide repeat (TPR)-like superfamily protein | chr2:19469912-19471660 FORWARD LENGTH=526	Traes_4AS_6F3D0F407.1
TC074353	3.37066	0.00110381	0.0496665	gi|3413167|emb|CAA09041.1|elongation factor 1-alpha [Cicer arietinum]	CAA09041	AT1G07930.2 | Symbols: | GTP binding Elongation factor Tu family protein | chr1:2459014-2460458 FORWARD LENGTH=372	Traes_5DL_B38FE5CB3.1
TC124458	3.36364	0.000194387	0.0278777	gi|475610153|gb|EMT27639.1|hypothetical protein F775_09824 [Aegilops tauschii]	EMT27639	AT5G14020.1 | Symbols: | Endosomal targeting BRO1-like domain-containing protein | chr5:4523730-4525819 REVERSE LENGTH=401	Traes_3AS_FF3A7F279.1
TC058799	3.35766	0.000619838	0.0413103	gi|326489426|dbj|BAK01694.1|predicted protein [Hordeum vulgare subsp. vulgare]	BAK01694	AT2G33430.1 | Symbols: DAL1, DAL | differentiation and greening-like 1 | chr2:14162732-14164729 FORWARD LENGTH=219	Traes_6DS_9E854E701.1
TC039576	3.34783	8.58e-06	0.00586128	gi|473930325|gb|EMS49953.1|hypothetical protein TRIUR3_21856 [Triticum urartu]	EMS49953	AT5G55120.1 | Symbols: VTC5 | galactose-1-phosphate guanylyltransferase (GDP)s;GDP-D-glucose phosphorylases;quercetin 4'-O-glucosyltransferases | chr5:22369515-22371709 FORWARD LENGTH=431	Traes_3AL_52A44CE87.1
TC128253	3.34783	0.000256665	0.030377	gi|474445604|gb|EMS68577.1|Uncharacterized RNA-binding protein C23E6.01c [Triticum urartu]	EMS68577	AT1G49600.1 | Symbols: ATRBP47A, RBP47A | RNA-binding protein 47A | chr1:18357236-18360150 REVERSE LENGTH=445	Traes_2AL_77B172DB2.1
TC030404	3.34179	0.000315665	0.0329453	gi|475467744|gb|EMT02250.1|60S ribosomal protein L8 [Aegilops tauschii]	EMT02250	AT2G18020.1 | Symbols: EMB2296 | Ribosomal protein L2 family | chr2:7837151-7838160 FORWARD LENGTH=258	Traes_5BS_A651F57B9.1
TC123362	3.33879	0.000117098	0.0225317	gi|475625968|gb|EMT33145.1|Acyl carrier protein 2, chloroplastic [Aegilops tauschii]	EMT33145	AT1G54580.1 | Symbols: ACP2 | acyl carrier protein 2 | chr1:20389572-20390770 FORWARD LENGTH=136	Traes_5AL_D9BFBD63A.1
TC074714	3.33333	0.000103574	0.0215234	gi|473992311|gb|EMS51911.1|Protein disulfide isomerase-like 1-4 [Triticum urartu]	EMS51911	AT3G54960.1 | Symbols: ATPDIL1-3, PDI1, ATPDI1, PDIL1-3 | PDI-like 1-3 | chr3:20363514-20366822 REVERSE LENGTH=579	Traes_6DS_F7163BAC5.1
TC035638	3.32099	2.83e-05	0.0121841	gi|474072130|gb|EMS54382.1|hypothetical protein TRIUR3_15055 [Triticum urartu]	EMS54382	AT4G28760.2 | Symbols: | Protein of unknown function (DUF3741) | chr4:14208640-14211811 FORWARD LENGTH=924	Traes_6DL_BFC6B5E7C.2
TC123544	3.31973	1.42e-05	0.00811637	gi|357123322|ref|XP_003563360.1|PREDICTED: uncharacterized protein LOC100823137 [Brachypodium distachyon]	XP_003563360	AT1G53645.1 | Symbols: | hydroxyproline-rich glycoprotein family protein | chr1:20026434-20028587 REVERSE LENGTH=523	Traes_7DL_8048EE960.1
TC127329	3.31955	0.000333345	0.0336749	gi|326499075|dbj|BAK06028.1|predicted protein [Hordeum vulgare subsp. vulgare] >gi|326528305|dbj|BAJ93334.1| predicted protein [Hordeum vulgare subsp. vulgare]	BAK06028	AT3G62870.1 | Symbols: | Ribosomal protein L7Ae/L30e/S12e/Gadd45 family protein | chr3:23242862-23244273 REVERSE LENGTH=256	Traes_7DS_C0D04B456.1
TC124781	3.31707	0.000524898	0.0396215	gi|474448521|gb|EMS68745.1|1-aminocyclopropane-1-carboxylate oxidase 1 [Triticum urartu]	EMS68745	AT2G19590.1 | Symbols: ACO1, ATACO1 | ACC oxidase 1 | chr2:8476239-8477354 REVERSE LENGTH=310	Traes_7BL_0B4B37E2D.1
TC033883	3.31364	3.39e-05	0.0133267	gi|475546838|gb|EMT10766.1|60S ribosomal protein L3 [Aegilops tauschii]	EMT10766	AT1G43170.8 | Symbols: RP1 | ribosomal protein 1 | chr1:16266992-16268631 FORWARD LENGTH=389	Traes_4AL_6B540C95C.1
TC142230	3.30952	0.000475388	0.0377626	gi|326502058|dbj|BAK06521.1|predicted protein [Hordeum vulgare subsp. vulgare]	BAK06521	AT1G25570.1 | Symbols: | Di-glucose binding protein with Leucine-rich repeat domain | chr1:8992183-8995430 REVERSE LENGTH=628	TRAES3BF062700010CFD_t1
TC102158	3.30347	3.48e-05	0.0135188	gi|475614986|gb|EMT29287.1|60S ribosomal protein L15 [Aegilops tauschii]	EMT29287	AT4G17390.1 | Symbols: | Ribosomal protein L23/L15e family protein | chr4:9714407-9715545 REVERSE LENGTH=204	Traes_5DL_E2AF5FEA6.1
TC017534	3.3024	0.00020482	0.0283902	gi|475552384|gb|EMT11773.1|Putative calcium-binding protein CML45 [Aegilops tauschii]	EMT11773	AT4G17390.1 | Symbols: | Ribosomal protein L23/L15e family protein | chr4:9714407-9715545 REVERSE LENGTH=204	Traes_2DS_BFB4AF796.1
TC145756	3.30159	0.000101695	0.0213404	gi|474193573|gb|EMS58238.1|Serine carboxypeptidase-like 45 [Triticum urartu]	EMS58238	AT1G28110.2 | Symbols: SCPL45 | serine carboxypeptidase-like 45 | chr1:9804153-9806832 REVERSE LENGTH=461	Traes_6DS_6C2C902AB.1
TC144731	3.3	0.000576974	0.0405791	gi|473968471|gb|EMS51355.1|hypothetical protein TRIUR3_04237 [Triticum urartu]	EMS51355	AT2G40620.1 | Symbols: | Basic-leucine zipper (bZIP) transcription factor family protein | chr2:16954804-16956872 REVERSE LENGTH=367	Traes_2AS_3B7BE6FDC.2
TC020007	3.29857	0.000172837	0.0265777	gi|461744056|gb|AGH20061.1|enolase [Triticum aestivum] >gi|461744078|gb|AGH20063.1| enolase [Triticum aestivum]	AGH20061	AT2G36530.1 | Symbols: LOS2, ENO2 | Enolase | chr2:15321081-15323786 REVERSE LENGTH=444	Traes_5BS_FF89E832D.1
TC091223	3.29147	9.81e-05	0.02107	gi|475599572|gb|EMT24273.1|40S ribosomal protein S2-3 [Aegilops tauschii]	EMT24273	AT2G41840.1 | Symbols: | Ribosomal protein S5 family protein | chr2:17460016-17461398 REVERSE LENGTH=285	Traes_5DL_DB0E4B5AD.1
TC029602	3.28446	0.00061265	0.041047	gi|473881894|gb|EMS47995.1|40S ribosomal protein S14 [Triticum urartu]	EMS47995	AT3G52580.1 | Symbols: | Ribosomal protein S11 family protein | chr3:19503324-19504701 FORWARD LENGTH=150	Traes_7BL_0C2221400.1
TC123054	3.27957	0.00016833	0.0261463	gi|475442076|gb|EMT01460.1|hypothetical protein F775_26364 [Aegilops tauschii]	EMT01460	AT3G20790.1 | Symbols: | NAD(P)-binding Rossmann-fold superfamily protein | chr3:7268802-7271099 FORWARD LENGTH=355	Traes_5BL_E3B4CA318.1
TC033269	3.27663	0.000128081	0.0232918	gi|475582130|gb|EMT19043.1|hypothetical protein F775_31935 [Aegilops tauschii]	EMT19043	AT5G02740.1 | Symbols: | Ribosomal protein S24e family protein | chr5:616517-618267 FORWARD LENGTH=228	Traes_4AS_690253587.1
TC009061	3.2766	0.000426177	0.0368989	hypothetical protein F775_12830 [Aegilops tauschii]	EMT09934	AT3G19430.1 | Symbols: | late embryogenesis abundant protein-related / LEA protein-related | chr3:6736382-6738330 REVERSE LENGTH=559	Traes_1AS_E2E5E14DC.1
TC146874	3.27586	0.000616449	0.0412459	gi|326522977|dbj|BAJ88534.1|predicted protein [Hordeum vulgare subsp. vulgare]	BAJ88534	AT2G28840.2 | Symbols: XBAT31 | XB3 ortholog 1 in Arabidopsis thaliana | chr2:12378672-12380474 FORWARD LENGTH=442	Traes_4AS_95C493717.2
TC087263	3.27372	0.000201554	0.0281774	gi|474110140|gb|EMS55579.1|60S ribosomal protein L4-1 [Triticum urartu]	EMS55579	AT3G09630.2 | Symbols: | Ribosomal protein L4/L1 family | chr3:2953813-2955444 FORWARD LENGTH=405	Traes_5BL_D699B2815.1
TC130358	3.27318	8.45e-06	0.00585289	gi|226494815|ref|NP_001147164.1|LOC100280770 [Zea mays] >gi|195605914|gb|ACG24787.1| 60S ribosomal protein L38 [Zea mays] >gi|195607276|gb|ACG25468.1| 60S ribosomal protein L38 [Zea mays] >gi|195607910|gb|ACG25785.1| 60S ribosomal protein L38 [Zea mays] >gi|195618472|gb|ACG31066.1| 60S ribosomal protein L38 [Zea mays] >gi|195623518|gb|ACG33589.1| 60S ribosomal protein L38 [Zea mays] >gi|414590506…	NP_001147164	AT3G59540.1 | Symbols: | Ribosomal L38e protein family | chr3:21995897-21996742 REVERSE LENGTH=69	Traes_2AS_D940B19D1.1
TC097669	3.27108	0.000819617	0.0460242	gi|475508819|gb|EMT05137.1|60S ribosomal protein L7-1 [Aegilops tauschii]	EMT05137	AT1G80750.1 | Symbols: | Ribosomal protein L30/L7 family protein | chr1:30349052-30350434 FORWARD LENGTH=247	Traes_7DS_E27063AE0.1
TC117212	3.27107	0.000152409	0.0249678	gi|475612128|gb|EMT28307.1|60S ribosomal protein L13-1 [Aegilops tauschii]	EMT28307	AT3G49010.3 | Symbols: ATBBC1, BBC1, RSU2 | breast basic conserved 1 | chr3:18166971-18168047 REVERSE LENGTH=206	Traes_7DL_FAD36DCB8.2
TC026800	3.27068	8.72e-05	0.0197735	gi|475618002|gb|EMT30308.1|Putative serine/threonine-protein kinase [Aegilops tauschii]	EMT30308	AT5G46570.1 | Symbols: BSK2 | BR-signaling kinase 2 | chr5:18894687-18897198 FORWARD LENGTH=489	Traes_1BL_1EAA6C464.2
TC095126	3.26728	0.000655871	0.0424113	gi|326487302|dbj|BAJ89635.1|predicted protein [Hordeum vulgare subsp. vulgare]	BAJ89635	AT4G34660.1 | Symbols: | SH3 domain-containing protein | chr4:16545595-16548294 REVERSE LENGTH=368	Traes_1BL_952658F15.1
TC059871	3.26519	2.79e-05	0.0120702	gi|475467976|gb|EMT02260.1|Prostaglandin E synthase 2 [Aegilops tauschii]	EMT02260	AT5G42150.1 | Symbols: | Glutathione S-transferase family protein | chr5:16846247-16847909 FORWARD LENGTH=315	Traes_2BS_24B01ABC4.1
TC144181	3.26291	7.68e-05	0.0192618	gi|326491553|dbj|BAJ94254.1|predicted protein [Hordeum vulgare subsp. vulgare] >gi|326493250|dbj|BAJ85086.1| predicted protein [Hordeum vulgare subsp. vulgare]	BAJ94254	AT1G64640.1 | Symbols: ENODL8, AtENODL8 | early nodulin-like protein 8 | chr1:24022482-24023151 REVERSE LENGTH=191	Traes_4DL_A24881480.1
TC111374	3.26	0.00044354	0.0369633	gi|357111948|ref|XP_003557772.1|PREDICTED: serine carboxypeptidase-like 51-like [Brachypodium distachyon]	XP_003557772	AT2G27920.1 | Symbols: SCPL51 | serine carboxypeptidase-like 51 | chr2:11885777-11889043 REVERSE LENGTH=461	Traes_1BL_F4D20AE54.2
TC042666	3.25641	0.000714406	0.0440243	gi|326518036|dbj|BAK07270.1|predicted protein [Hordeum vulgare subsp. vulgare]	BAK07270	AT4G38430.1 | Symbols: ATROPGEF1, ROPGEF1 | rho guanyl-nucleotide exchange factor 1 | chr4:17986643-17988659 FORWARD LENGTH=548	Traes_5BL_0663965E9.1
TC048001	3.25622	8.54e-05	0.0196722	gi|326511633|dbj|BAJ91961.1|predicted protein [Hordeum vulgare subsp. vulgare]	BAJ91961	AT2G07050.1 | Symbols: CAS1 | cycloartenol synthase 1 | chr2:2924629-2930295 FORWARD LENGTH=759	Traes_6AS_3D4DFC83B.1
TC084888	3.25581	0.000852164	0.0466096	gi|475618035|gb|EMT30319.1|hypothetical protein F775_04481 [Aegilops tauschii]	EMT30319	AT5G13460.1 | Symbols: IQD11 | IQ-domain 11 | chr5:4316323-4318247 FORWARD LENGTH=443	Traes_5BL_DD710433A.1
TC031056	3.25112	0.00106901	0.0489444	gi|239948906|gb|ACS36251.1|glucan synthase-like 5 [Hordeum vulgare]	ACS36251	AT5G13000.1 | Symbols: ATGSL12, gsl12 | glucan synthase-like 12 | chr5:4110445-4121202 REVERSE LENGTH=1955	Traes_7AL_16DB61F77.1
TC034733	3.24223	0.00038579	0.0352236	gi|126517972|gb|ABO16371.1|serine/threonine-protein phosphatase PP2A-1 catalytic subunit [Triticum aestivum]	ABO16371	AT2G42500.1 | Symbols: PP2A-3 | protein phosphatase 2A-3 | chr2:17698099-17701226 REVERSE LENGTH=313	Traes_4BL_38075A63C.1
TC131940	3.23741	9.93e-05	0.02107	gi|474369382|gb|EMS63724.1|Nucleoside diphosphate kinase 1 [Triticum urartu]	EMS63724	AT4G09320.1 | Symbols: NDPK1 | Nucleoside diphosphate kinase family protein | chr4:5923424-5924366 FORWARD LENGTH=169	Traes_1DL_8B2DB7951.1
TC136853	3.23529	0.0011155	0.0497653	gi|326504232|dbj|BAJ90948.1|predicted protein [Hordeum vulgare subsp. vulgare]	BAJ90948	AT5G39990.1 | Symbols: | Core-2/I-branching beta-1,6-N-acetylglucosaminyltransferase family protein | chr5:16004494-16006428 FORWARD LENGTH=447	Traes_7AL_827CB1FF5.1
TC058937	3.23275	3.67e-06	0.00320033	gi|326501358|dbj|BAJ98910.1|predicted protein [Hordeum vulgare subsp. vulgare]	BAJ98910	AT5G09500.1 | Symbols: | Ribosomal protein S19 family protein | chr5:2954044-2954850 REVERSE LENGTH=150	Traes_5BL_5211DDA9A.1
TC112748	3.23077	6.5e-05	0.0179901	gi|326514754|dbj|BAJ99738.1|predicted protein [Hordeum vulgare subsp. vulgare] >gi|326532020|dbj|BAK01386.1| predicted protein [Hordeum vulgare subsp. vulgare]	BAJ99738	AT4G02930.1 | Symbols: | GTP binding Elongation factor Tu family protein | chr4:1295751-1298354 REVERSE LENGTH=454	Traes_5DL_34C920C3C.1
TC126578	3.2234	0.000441676	0.0369633	gi|357134694|ref|XP_003568951.1|PREDICTED: pentatricopeptide repeat-containing protein At4g35850, mitochondrial-like [Brachypodium distachyon]	XP_003568951	AT4G35850.1 | Symbols: | Pentatricopeptide repeat (PPR) superfamily protein | chr4:16983638-16986681 FORWARD LENGTH=444	Traes_1DS_78C10527F.1
TC043014	3.22143	0.000192771	0.0277565	gi|326528577|dbj|BAJ93470.1|predicted protein [Hordeum vulgare subsp. vulgare]	BAJ93470	AT3G18240.2 | Symbols: | Ribosomal protein S24/S35, mitochondrial | chr3:6255810-6257695 FORWARD LENGTH=419	TRAES3BF003200020CFD_t1
TC011588	3.21719	0.00108761	0.0493256	gi|475568839|gb|EMT15607.1|Pyruvate dehydrogenase E1 component subunit alpha [Aegilops tauschii]	EMT15607	AT1G01090.1 | Symbols: PDH-E1 ALPHA | pyruvate dehydrogenase E1 alpha | chr1:47705-49166 REVERSE LENGTH=428	Traes_2DS_1966D084E.1
TC017536	3.21575	0.000562974	0.0405791	gi|474046474|gb|EMS53506.1|60S ribosomal protein L15 [Triticum urartu]	EMS53506	AT4G17390.1 | Symbols: | Ribosomal protein L23/L15e family protein | chr4:9714407-9715545 REVERSE LENGTH=204	Traes_5DL_E2AF5FEA6.1
TC099596	3.21463	5.29e-05	0.0164163	gi|326500188|dbj|BAK06183.1|predicted protein [Hordeum vulgare subsp. vulgare]	BAK06183	AT5G10360.1 | Symbols: EMB3010, RPS6B | Ribosomal protein S6e | chr5:3258734-3260142 REVERSE LENGTH=249	Traes_2AS_17AD96CEE.2
TC127184	3.21429	0.000447312	0.0369633	gi|11037536|gb|AAG27624.1|AF286320_1granule bound starch synthase I [Triticum aestivum] >gi|190366232|gb|ACE77087.1| Wx [Triticum aestivum]	AAG27624	AT1G32900.1 | Symbols: | UDP-Glycosyltransferase superfamily protein | chr1:11920582-11923506 REVERSE LENGTH=610	Traes_4AL_4B9D56131.3
TC128805	3.2125	0.000872655	0.0467737	gi|474416999|gb|EMS67256.1|Xanthoxin dehydrogenase [Triticum urartu]	EMS67256	AT1G52340.1 | Symbols: ABA2, SIS4, GIN1, SDR1, ISI4, SRE1, ATABA2, ATSDR1 | NAD(P)-binding Rossmann-fold superfamily protein | chr1:19489997-19491527 REVERSE LENGTH=285	Traes_5BL_2B94AACE6.3
TC134017	3.20513	2.92e-05	0.0122608	gi|357162553|ref|XP_003579448.1|PREDICTED: kinesin-like calmodulin-binding protein homolog [Brachypodium distachyon]	XP_003579448	AT5G65930.2 | Symbols: ZWI, PKCBP, KCBP | kinesin-like calmodulin-binding protein (ZWICHEL) | chr5:26370369-26376394 REVERSE LENGTH=1260	Traes_2AL_7725A4802.1
TC062076	3.2	0.000941854	0.0481315	gi|475463379|gb|EMT02119.1|AP2-like ethylene-responsive transcription factor AIL5 [Aegilops tauschii]	EMT02119	AT5G57390.1 | Symbols: AIL5, CHO1, EMK | AINTEGUMENTA-like 5 | chr5:23253459-23256437 REVERSE LENGTH=558	Traes_2BL_8BDCCE9F8.1
TC145866	3.19847	0.000556981	0.0405791	gi|474166184|gb|EMS57402.1|Hydroxymethylglutaryl-CoA synthase [Triticum urartu]	EMS57402	AT4G11820.2 | Symbols: MVA1, FKP1 | hydroxymethylglutaryl-CoA synthase / HMG-CoA synthase / 3-hydroxy-3-methylglutaryl coenzyme A synthase | chr4:7109124-7111901 REVERSE LENGTH=461	Traes_4DL_EDE04BD04.1
TC012054	3.18575	0.000444884	0.0369633	gi|326488061|dbj|BAJ89869.1|predicted protein [Hordeum vulgare subsp. vulgare]	BAJ89869	AT3G57490.1 | Symbols: | Ribosomal protein S5 family protein | chr3:21279824-21280887 REVERSE LENGTH=276	TRAES3BF004400020CFD_t1
TC128804	3.18462	0.000315243	0.0329453	gi|475476533|gb|EMT02624.1|Xanthoxin dehydrogenase [Aegilops tauschii]	EMT02624	AT1G52340.1 | Symbols: ABA2, SIS4, GIN1, SDR1, ISI4, SRE1, ATABA2, ATSDR1 | NAD(P)-binding Rossmann-fold superfamily protein | chr1:19489997-19491527 REVERSE LENGTH=285	Traes_5DL_9FC634D23.2
TC099287	3.18261	0.000628458	0.0416024	gi|475592631|gb|EMT22142.1|hypothetical protein F775_27450 [Aegilops tauschii]	EMT22142	AT1G24160.2 | Symbols: | unknown protein; FUNCTIONS IN: molecular_function unknown; INVOLVED IN: biological_process unknown; LOCATED IN: cellular_component unknown; EXPRESSED IN: guard cell; BEST Arabidopsis thaliana protein match is: unknown protein (TAIR:AT1G70100.3). | chr1:8553669-8555830 REVERSE LENGTH=540	Traes_1BL_034535E03.1
TC145214	3.17692	0.000316209	0.0329456	gi|357136490|ref|XP_003569837.1|PREDICTED: uncharacterized protein LOC100843663 [Brachypodium distachyon]	XP_003569837		Traes_3DL_A0907056C.4
TC065453	3.17474	0.000276403	0.0312723	gi|326509707|dbj|BAJ87069.1|predicted protein [Hordeum vulgare subsp. vulgare] >gi|326510965|dbj|BAJ91830.1| predicted protein [Hordeum vulgare subsp. vulgare]	BAJ87069	AT2G21580.2 | Symbols: | Ribosomal protein S25 family protein | chr2:9236629-9237510 FORWARD LENGTH=107	Traes_7BL_8966ED2C7.1
TC036023	3.17391	0.000780848	0.0454189	gi|473763822|gb|EMS45875.1|Nuclease P1 [Triticum urartu]	EMS45875	AT4G21585.1 | Symbols: ENDO4 | endonuclease 4 | chr4:11477988-11479953 FORWARD LENGTH=299	Traes_2AL_C846ABEA3.1
TC058516	3.17198	0.000985815	0.0487257	gi|475612128|gb|EMT28307.1|60S ribosomal protein L13-1 [Aegilops tauschii]	EMT28307	AT3G49010.3 | Symbols: ATBBC1, BBC1, RSU2 | breast basic conserved 1 | chr3:18166971-18168047 REVERSE LENGTH=206	Traes_7DL_FAD36DCB8.2
TC012055	3.1643	1.51e-05	0.00831677	gi|326488061|dbj|BAJ89869.1|predicted protein [Hordeum vulgare subsp. vulgare]	BAJ89869	AT3G57490.1 | Symbols: | Ribosomal protein S5 family protein | chr3:21279824-21280887 REVERSE LENGTH=276	TRAES3BF004400020CFD_t1
TC019405	3.15331	0.00109787	0.0494827	gi|44894786|gb|AAS48874.1|expansin EXPA5 [Triticum aestivum]	AAS48874	AT1G69530.2 | Symbols: ATEXPA1, EXP1, AT-EXP1, ATEXP1, ATHEXP ALPHA 1.2, EXPA1 | expansin A1 | chr1:26142034-26143051 FORWARD LENGTH=250	TRAES3BF051600110CFD_t1
TC017332	3.15152	0.000570735	0.0405791	gi|326516168|dbj|BAJ88107.1|predicted protein [Hordeum vulgare subsp. vulgare] >gi|326517144|dbj|BAJ99938.1| predicted protein [Hordeum vulgare subsp. vulgare]	BAJ88107	AT3G56850.1 | Symbols: AREB3, DPBF3 | ABA-responsive element binding protein 3 | chr3:21046554-21047894 REVERSE LENGTH=297	Traes_1AL_1FFBFB058.1
TC051699	3.14976	0.000866246	0.0467227	gi|326487960|dbj|BAJ89819.1|predicted protein [Hordeum vulgare subsp. vulgare]	BAJ89819
TC131320	3.14751	0.000475157	0.0377626	gi|475579822|gb|EMT18438.1|40S ribosomal protein S8 [Aegilops tauschii]	EMT18438	AT5G59240.1 | Symbols: | Ribosomal protein S8e family protein | chr5:23902626-23903670 REVERSE LENGTH=210	Traes_2AL_1B2CC9926.1
TC129294	3.14745	1.51e-05	0.00831677	gi|357163766|ref|XP_003579839.1|PREDICTED: putative 12-oxophytodienoate reductase 11-like [Brachypodium distachyon]	XP_003579839	AT1G76690.1 | Symbols: OPR2, ATOPR2 | 12-oxophytodienoate reductase 2 | chr1:28778976-28780355 FORWARD LENGTH=374	Traes_6DL_94DCF0B70.1
TC067291	3.1401	0.00111021	0.049723				Traes_2BS_0BE76CC39.1
TC087261	3.13467	0.000623898	0.0414334	gi|475615682|gb|EMT29528.1|hypothetical protein F775_43735 [Aegilops tauschii]	EMT29528	AT3G09630.1 | Symbols: | Ribosomal protein L4/L1 family | chr3:2953813-2955444 FORWARD LENGTH=406	Traes_1BL_7C8D56CA8.1
TC039492	3.12791	0.00012835	0.0232946	gi|475586792|gb|EMT20393.1|Transcription factor bHLH49 [Aegilops tauschii]	EMT20393		Traes_5DL_7A35CD284.1
TC077412	3.125	0.000572905	0.0405791	gi|326517004|dbj|BAJ96494.1|predicted protein [Hordeum vulgare subsp. vulgare]	BAJ96494	AT3G03680.1 | Symbols: | C2 calcium/lipid-binding plant phosphoribosyltransferase family protein | chr3:907624-910677 FORWARD LENGTH=1017	Traes_4BS_2ADE83472.1
TC005622	3.11842	6.49e-05	0.0179901	Nucleolin [Aegilops tauschii]	EMT20945	AT3G18610.1 | Symbols: PARLL1, ATNUC-L2, NUC-L2 | nucleolin like 2 | chr3:6404270-6407822 REVERSE LENGTH=636	Traes_7DS_1401F945A.1
TC027335	3.11729	1.7e-05	0.00892703	gi|360042516|gb|AEV92989.1|60S ribosomal protein L5 [Triticum aestivum]	AEV92989	AT3G25520.1 | Symbols: ATL5, PGY3, OLI5, RPL5A | ribosomal protein L5 | chr3:9269573-9271327 REVERSE LENGTH=301	Traes_2BL_EFADB3484.1
TC133980	3.11628	8.95e-05	0.0200477	gi|475457440|gb|EMT01883.1|Peroxidase 1 [Aegilops tauschii]	EMT01883	AT1G05260.1 | Symbols: RCI3, RCI3A | Peroxidase superfamily protein | chr1:1529827-1531271 FORWARD LENGTH=326	Traes_1BL_4A6D65FC1.1
TC126769	3.1134	0.000845716	0.0465327	gi|319739540|gb|ADV59911.1|aestivum stearoyl-ACP desaturase [Triticum aestivum]	ADV59911	AT2G43710.2 | Symbols: SSI2, FAB2 | Plant stearoyl-acyl-carrier-protein desaturase family protein | chr2:18120107-18122495 FORWARD LENGTH=401	Traes_3AL_335725B58.2
TC110056	3.11233	3.36e-05	0.013277	gi|473943682|gb|EMS50458.1|60S ribosomal protein L9 [Triticum urartu]	EMS50458	AT1G33140.1 | Symbols: PGY2 | Ribosomal protein L6 family | chr1:12023360-12024502 FORWARD LENGTH=194	Traes_3B_6814689F5.1
TC129256	3.10536	0.000800406	0.0457751	gi|474434110|gb|EMS68105.1|40S ribosomal protein S28 [Triticum urartu]	EMS68105	AT5G03850.1 | Symbols: | Nucleic acid-binding, OB-fold-like protein | chr5:1028542-1028736 REVERSE LENGTH=64	TRAES3BF153400070CFD_t1
TC066818	3.1039	0.000343585	0.0340411	gi|326511633|dbj|BAJ91961.1|predicted protein [Hordeum vulgare subsp. vulgare]	BAJ91961	AT2G07050.1 | Symbols: CAS1 | cycloartenol synthase 1 | chr2:2924629-2930295 FORWARD LENGTH=759	Traes_6AS_3D4DFC83B.1
TC041826	3.0929	1.65e-05	0.00877228	gi|326501058|dbj|BAJ98760.1|predicted protein [Hordeum vulgare subsp. vulgare]	BAJ98760	AT1G29880.1 | Symbols: | glycyl-tRNA synthetase / glycine--tRNA ligase | chr1:10459662-10462781 REVERSE LENGTH=729	Traes_7DS_817122161.1
TC145018	3.09211	4.94e-05	0.0158829	gi|475590251|gb|EMT21421.1|hypothetical protein F775_32738 [Aegilops tauschii]	EMT21421	AT1G07210.1 | Symbols: | Ribosomal protein S18 | chr1:2215320-2216668 FORWARD LENGTH=261	Traes_1DL_7C6F6D05C.1
TC033441	3.08333	0.000524199	0.0396089	gi|475476533|gb|EMT02624.1|Xanthoxin dehydrogenase [Aegilops tauschii]	EMT02624	AT1G52340.1 | Symbols: ABA2, SIS4, GIN1, SDR1, ISI4, SRE1, ATABA2, ATSDR1 | NAD(P)-binding Rossmann-fold superfamily protein | chr1:19489997-19491527 REVERSE LENGTH=285	Traes_5DL_9FC634D23.2
TC144692	3.08244	0.000177319	0.0266159	gi|475601949|gb|EMT24993.1|60S ribosomal protein L18a [Aegilops tauschii]	EMT24993	AT3G14600.1 | Symbols: | Ribosomal protein L18ae/LX family protein | chr3:4910773-4911933 FORWARD LENGTH=178	Traes_1DL_ED54F5B27.1
TC023218	3.07533	0.000942846	0.0481315	gi|474107546|gb|EMS55481.1|Splicing factor U2af large subunit B [Triticum urartu]	EMS55481	AT4G36690.4 | Symbols: ATU2AF65A | U2 snRNP auxilliary factor, large subunit, splicing factor | chr4:17294139-17297609 REVERSE LENGTH=551	Traes_4DS_FABA6C874.2
TC135372	3.07237	0.000128649	0.0233056	gi|475612538|gb|EMT28442.1|60S ribosomal protein L5, mitochondrial [Aegilops tauschii]	EMT28442	ATMG00210.1 | Symbols: RPL5 | ribosomal protein L5 | chrM:57774-58331 FORWARD LENGTH=185	Traes_4AL_F2D01EB69.1
TC051690	3.07143	0.00108059	0.0492249	gi|357125489|ref|XP_003564426.1|PREDICTED: UDP-glycosyltransferase 87A1-like [Brachypodium distachyon]	XP_003564426	AT2G30150.1 | Symbols: | UDP-Glycosyltransferase superfamily protein | chr2:12874706-12876122 FORWARD LENGTH=440	TRAES3BF154700050CFD_t1
TC126671	3.06944	0.000955738	0.048196	gi|326522977|dbj|BAJ88534.1|predicted protein [Hordeum vulgare subsp. vulgare]	BAJ88534	AT2G28840.2 | Symbols: XBAT31 | XB3 ortholog 1 in Arabidopsis thaliana | chr2:12378672-12380474 FORWARD LENGTH=442	Traes_4AS_95C493717.2
TC013374	3.06691	0.000863727	0.0467227	gi|326502974|dbj|BAJ99115.1|predicted protein [Hordeum vulgare subsp. vulgare]	BAJ99115	AT1G30120.1 | Symbols: PDH-E1 BETA | pyruvate dehydrogenase E1 beta | chr1:10584350-10586477 REVERSE LENGTH=406	Traes_5DL_DD86DDE40.2
TC016322	3.06374	0.00105412	0.0487257	gi|326500188|dbj|BAK06183.1|predicted protein [Hordeum vulgare subsp. vulgare]	BAK06183	AT5G10360.1 | Symbols: EMB3010, RPS6B | Ribosomal protein S6e | chr5:3258734-3260142 REVERSE LENGTH=249	Traes_2DS_D09901183.1
TC039371	3.06272	0.000756452	0.0451405	gi|473961308|gb|EMS51115.1|40S ribosomal protein S6 [Triticum urartu] >gi|473961309|gb|EMS51116.1| 40S ribosomal protein S6 [Triticum urartu] >gi|475548112|gb|EMT11003.1| 40S ribosomal protein S6 [Aegilops tauschii]	EMS51115	AT5G10360.1 | Symbols: EMB3010, RPS6B | Ribosomal protein S6e | chr5:3258734-3260142 REVERSE LENGTH=249	Traes_2DS_D09901183.1
TC113200	3.05556	0.000221807	0.0287436	gi|326514730|dbj|BAJ99726.1|predicted protein [Hordeum vulgare subsp. vulgare]	BAJ99726	AT1G80170.1 | Symbols: | Pectin lyase-like superfamily protein | chr1:30153646-30155683 REVERSE LENGTH=444	TRAES3BF041000010CFD_t1
TC020932	3.05328	1.8e-05	0.00926643	gi|357134677|ref|XP_003568943.1|PREDICTED: mitochondral 37S ribosomal protein S27-like [Brachypodium distachyon]	XP_003568943	AT5G44710.1 | Symbols: | CONTAINS InterPro DOMAIN/s: Ribosomal protein S27/S33, mitochondrial (InterPro:IPR013219); Has 101 Blast hits to 101 proteins in 55 species: Archae - 0; Bacteria - 0; Metazoa - 8; Fungi - 59; Plants - 26; Viruses - 0; Other Eukaryotes - 8 (source: NCBI BLink). | chr5:18041621-18042322 FORWARD LENGTH=102	Traes_1DS_346A34A43.1
TC076998	3.05	0.000919024	0.0477976	gi|326534342|dbj|BAJ89521.1|predicted protein [Hordeum vulgare subsp. vulgare]	BAJ89521	AT2G28900.1 | Symbols: OEP16, ATOEP16-L, ATOEP16-1, OEP16-1 | outer plastid envelope protein 16-1 | chr2:12414423-12415459 REVERSE LENGTH=148	Traes_1AS_FF874F72D.1
TC095200	3.04982	0.000107208	0.0217638	gi|84626061|gb|ABC59622.1|calcium-dependent protein kinase [Triticum aestivum]	ABC59622	AT1G35670.1 | Symbols: ATCDPK2, CPK11, ATCPK11, CDPK2 | calcium-dependent protein kinase 2 | chr1:13205456-13208058 FORWARD LENGTH=495	Traes_4BS_9E2145C02.2
TC018266	3.04918	4.04e-05	0.0144252	gi|475525129|gb|EMT07116.1|Putative calcium-binding protein CML45 [Aegilops tauschii]	EMT07116	AT4G17390.1 | Symbols: | Ribosomal protein L23/L15e family protein | chr4:9714407-9715545 REVERSE LENGTH=204	Traes_2DS_BFB4AF796.1
TC079459	3.04286	8.74e-05	0.0197735	gi|475577243|gb|EMT17750.1|Reticuline oxidase-like protein [Aegilops tauschii]	EMT17750	AT4G20860.1 | Symbols: | FAD-binding Berberine family protein | chr4:11172726-11174318 FORWARD LENGTH=530	Traes_2BS_40968B152.1
TC099595	3.04246	0.00105537	0.0487257	gi|326500188|dbj|BAK06183.1|predicted protein [Hordeum vulgare subsp. vulgare]	BAK06183	AT5G10360.1 | Symbols: EMB3010, RPS6B | Ribosomal protein S6e | chr5:3258734-3260142 REVERSE LENGTH=249	Traes_2AS_17AD96CEE.2
TC145294	3.04223	0.000405842	0.0360139	gi|319739540|gb|ADV59911.1|aestivum stearoyl-ACP desaturase [Triticum aestivum]	ADV59911	AT2G43710.2 | Symbols: SSI2, FAB2 | Plant stearoyl-acyl-carrier-protein desaturase family protein | chr2:18120107-18122495 FORWARD LENGTH=401	Traes_3AL_335725B58.2
TC095638	3.03846	0.000139599	0.0243555	gi|475581155|gb|EMT18766.1|Putative apospory-associated protein C [Aegilops tauschii]	EMT18766	AT3G61610.1 | Symbols: | Galactose mutarotase-like superfamily protein | chr3:22799480-22801029 FORWARD LENGTH=317	Traes_1BL_D66BA864F.1
TC021601	3.0375	0.000368199	0.0347802	gi|474021068|gb|EMS52871.1|hypothetical protein TRIUR3_27961 [Triticum urartu]	EMS52871	AT1G13030.1 | Symbols: | sphere organelles protein-related | chr1:4444284-4447278 REVERSE LENGTH=608	Traes_1BL_060A2BC12.1
TC140828	3.02632	0.00104036	0.0487257
TC066079	3.02564	0.000185421	0.0271671	gi|326530908|dbj|BAK01252.1|predicted protein [Hordeum vulgare subsp. vulgare]	BAK01252	AT4G09670.1 | Symbols: | Oxidoreductase family protein | chr4:6107382-6109049 REVERSE LENGTH=362	Traes_1AL_EED34FDFB.1
TC031725	3.02136	0.000277969	0.0313069	gi|474143772|gb|EMS56663.1|Uncharacterized RNA-binding protein C23E6.01c [Triticum urartu]	EMS56663	AT1G11650.2 | Symbols: ATRBP45B, RBP45B | RNA-binding (RRM/RBD/RNP motifs) family protein | chr1:3914895-3917941 FORWARD LENGTH=405	Traes_2BS_FCAF45B4F.2
TC144541	3.01739	0.00108211	0.0492477	gi|475467976|gb|EMT02260.1|Prostaglandin E synthase 2 [Aegilops tauschii]	EMT02260	AT5G42150.1 | Symbols: | Glutathione S-transferase family protein | chr5:16846247-16847909 FORWARD LENGTH=315	Traes_2DS_46AF4C8FE.1
TC008037	3.01471	0.00106173	0.0487747	DNA polymerase III subunit gamma/tau [Aegilops tauschii]	EMT06492	AT4G24790.2 | Symbols: | AAA-type ATPase family protein | chr4:12778222-12781345 FORWARD LENGTH=857	Traes_2DL_AD6D720F8.1
TC129044	3.01207	3.78e-05	0.0138867	gi|399414|sp|Q03033.1|EF1A_WHEATRecName: Full=Elongation factor 1-alpha; Short=EF-1-alpha >gi|170776|gb|AAA34306.1| translation elongation factor 1 alpha-subunit [Triticum aestivum] >gi|949878|emb|CAA90651.1| elongation factor 1-alpha [Hordeum vulgare subsp. vulgare] >gi|326493962|dbj|BAJ85443.1| predicted protein [Hordeum vulgare subsp. vulgare] >gi|326511240|dbj|BAJ87634.1| predicted protein [H…	Q03033	AT5G60390.3 | Symbols: | GTP binding Elongation factor Tu family protein | chr5:24289226-24290675 FORWARD LENGTH=449	Traes_5AL_87C8496BE.1
TC113958	3.00794	0.000345594	0.0340411	gi|326490890|dbj|BAJ90112.1|predicted protein [Hordeum vulgare subsp. vulgare]	BAJ90112	AT3G17465.1 | Symbols: RPL3P | ribosomal protein L3 plastid | chr3:5978059-5979572 REVERSE LENGTH=324	Traes_3AS_DF92A1FC5.1
TC037429	3.0066	7.67e-05	0.0192618	gi|473793860|gb|EMS46402.1|40S ribosomal protein S23 [Triticum urartu]	EMS46402	AT5G02960.1 | Symbols: | Ribosomal protein S12/S23 family protein | chr5:693280-694396 REVERSE LENGTH=142	Traes_5BL_5EB1D5813.1
TC003226	3.00534	2.21e-05	0.0106044	RecName: Full=Elongation factor 1-alpha; Short=EF-1-alpha >gi|170776|gb|AAA34306.1| translation elongation factor 1 alpha-subunit [Triticum aestivum] >gi|949878|emb|CAA90651.1| elongation factor 1-alpha [Hordeum vulgare subsp. vulgare] >gi|326493962|dbj|BAJ85443.1| predicted protein [Hordeum vulgare subsp. vulgare] >gi|326511240|dbj|BAJ87634.1| predicted protein [Hordeum vulgare subsp. vulgare] >…	Q03033	AT5G60390.3 | Symbols: | GTP binding Elongation factor Tu family protein | chr5:24289226-24290675 FORWARD LENGTH=449	Traes_5DL_B38FE5CB3.1
TC071314	3	0.000303801	0.0325202	gi|326489527|dbj|BAK01744.1|predicted protein [Hordeum vulgare subsp. vulgare]	BAK01744	AT3G13060.2 | Symbols: ECT5 | evolutionarily conserved C-terminal region 5 | chr3:4180625-4183632 FORWARD LENGTH=634	Traes_7DS_4E6E48F27.2
TC018891	2.99845	0.000325131	0.0333194	gi|475592120|gb|EMT21994.1|12-oxophytodienoate reductase 2 [Aegilops tauschii]	EMT21994	AT1G76690.1 | Symbols: OPR2, ATOPR2 | 12-oxophytodienoate reductase 2 | chr1:28778976-28780355 FORWARD LENGTH=374	Traes_6DL_94DCF0B70.1
TC130458	2.9878	3.77e-05	0.0138867	gi|473968078|gb|EMS51309.1|TPR repeat-containing thioredoxin TTL1 [Triticum urartu]	EMS51309	AT1G53300.1 | Symbols: TTL1 | tetratricopetide-repeat thioredoxin-like 1 | chr1:19879726-19882375 FORWARD LENGTH=699	Traes_1BL_54A6EC080.1
TC143414	2.98361	9.38e-05	0.0204861	gi|475544919|gb|EMT10409.1|Nuclear pore complex protein [Aegilops tauschii]	EMT10409	AT3G14120.2 | Symbols: | FUNCTIONS IN: molecular_function unknown; INVOLVED IN: transport; LOCATED IN: nuclear pore; EXPRESSED IN: 23 plant structures; EXPRESSED DURING: 13 growth stages; CONTAINS InterPro DOMAIN/s: Nuclear pore protein 84/107 (InterPro:IPR007252); Has 271 Blast hits to 268 proteins in 107 species: Archae - 0; Bacteria - 0; Metazoa - 138; Fungi - 69; Plants - 52; Viruses - 0; Oth…	Traes_1BS_09D45F3A8.1
TC103089	2.98113	6.01e-05	0.0173699	gi|475568094|gb|EMT15406.1|hypothetical protein F775_06485 [Aegilops tauschii]	EMT15406	AT3G06530.2 | Symbols: | ARM repeat superfamily protein | chr3:2022596-2033637 FORWARD LENGTH=2199	Traes_2AL_250AAE47C.1
TC141448	2.97959	0.000156862	0.0254334
TC042613	2.97826	0.000767233	0.0453493	gi|357161677|ref|XP_003579169.1|PREDICTED: probable L-type lectin-domain containing receptor kinase S.5-like [Brachypodium distachyon]	XP_003579169	AT5G06740.1 | Symbols: | Concanavalin A-like lectin protein kinase family protein | chr5:2084094-2086052 FORWARD LENGTH=652	Traes_2DL_CF9C6D943.2
TC097729	2.97561	9.18e-05	0.0202125	gi|474051755|gb|EMS53692.1|hypothetical protein TRIUR3_09869 [Triticum urartu]	EMS53692	AT3G29575.4 | Symbols: AFP3 | ABI five binding protein 3 | chr3:11382416-11383657 REVERSE LENGTH=231	Traes_4AS_0D40CC199.1
TC041812	2.97456	0.00109144	0.0493555	gi|475527602|gb|EMT07494.1|40S ribosomal protein S5-1 [Aegilops tauschii]	EMT07494	AT2G37270.2 | Symbols: ATRPS5B, RPS5B | ribosomal protein 5B | chr2:15647883-15649042 REVERSE LENGTH=207	Traes_3AS_6948DD852.1
TC013497	2.97321	3.66e-05	0.0137903	gi|475595515|gb|EMT23062.1|60S ribosomal protein L5-2 [Aegilops tauschii]	EMT23062	AT3G25520.1 | Symbols: ATL5, PGY3, OLI5, RPL5A | ribosomal protein L5 | chr3:9269573-9271327 REVERSE LENGTH=301	Traes_5DL_FB19DD1BE.1
TC056879	2.96751	0.000459659	0.0373056	gi|25553586|dbj|BAC24851.1|ribosomal protein S18-like [Oryza sativa Japonica Group] >gi|50509336|dbj|BAD30794.1| ribosomal protein S18-like [Oryza sativa Japonica Group]	BAC24851	AT4G09800.1 | Symbols: RPS18C | S18 ribosomal protein | chr4:6173818-6174963 FORWARD LENGTH=152	Traes_5AL_EDE003529.1
TC024323	2.96429	0.00021248	0.0285755	gi|475605188|gb|EMT25982.1|hypothetical protein F775_05756 [Aegilops tauschii]	EMT25982	AT1G74160.1 | Symbols: | unknown protein; BEST Arabidopsis thaliana protein match is: unknown protein (TAIR:AT1G18620.1); Has 3407 Blast hits to 2217 proteins in 314 species: Archae - 0; Bacteria - 264; Metazoa - 1296; Fungi - 318; Plants - 346; Viruses - 34; Other Eukaryotes - 1149 (source: NCBI BLink). | chr1:27887164-27891151 FORWARD LENGTH=1025	Traes_2DL_7341B95A4.2
TC054855	2.96429	0.000229671	0.029136	gi|474372347|gb|EMS63943.1|hypothetical protein TRIUR3_25899 [Triticum urartu]	EMS63943		Traes_7DS_A46AFAE10.2
TC135525	2.95948	0.000850215	0.0465926	gi|474073085|gb|EMS54441.1|60S ribosomal protein L18a [Triticum urartu]	EMS54441	AT2G34480.1 | Symbols: | Ribosomal protein L18ae/LX family protein | chr2:14532916-14534161 REVERSE LENGTH=178	Traes_3AL_7BCADDE08.1
TC006793	2.95556	0.000206977	0.0285755	predicted protein [Hordeum vulgare subsp. vulgare]	BAJ89804	AT1G12040.1 | Symbols: LRX1 | leucine-rich repeat/extensin 1 | chr1:4070160-4072394 FORWARD LENGTH=744	Traes_6DS_58521AB60.1
TC034951	2.95522	0.000241767	0.0296405	gi|474144666|gb|EMS56731.1|Tryptophanyl-tRNA synthetase [Triticum urartu]	EMS56731	AT2G25840.1 | Symbols: OVA4 | Nucleotidylyl transferase superfamily protein | chr2:11021924-11025158 FORWARD LENGTH=408	TRAES3BF066900070CFD_t1
TC131034	2.95489	0.000497991	0.0386679	gi|326488909|dbj|BAJ98066.1|predicted protein [Hordeum vulgare subsp. vulgare] >gi|326534196|dbj|BAJ89448.1| predicted protein [Hordeum vulgare subsp. vulgare]	BAJ98066	AT4G00090.1 | Symbols: | Transducin/WD40 repeat-like superfamily protein | chr4:34234-36594 FORWARD LENGTH=430	Traes_5DL_9B03117D6.1
TC133384	2.94792	0.000527582	0.0397119	gi|357124733|ref|XP_003564052.1|PREDICTED: galacturonosyltransferase 8-like [Brachypodium distachyon]	XP_003564052	AT3G25140.1 | Symbols: GAUT8, QUA1 | Nucleotide-diphospho-sugar transferases superfamily protein | chr3:9154748-9156642 FORWARD LENGTH=559	Traes_7DS_0E661C97E.1
TC015910	2.94118	0.000382212	0.0352225	gi|474193851|gb|EMS58265.1|hypothetical protein TRIUR3_16718 [Triticum urartu]	EMS58265	AT3G60380.1 | Symbols: | FUNCTIONS IN: molecular_function unknown; INVOLVED IN: biological_process unknown; LOCATED IN: cellular_component unknown; EXPRESSED IN: 24 plant structures; EXPRESSED DURING: 13 growth stages; BEST Arabidopsis thaliana protein match is: hydroxyproline-rich glycoprotein family protein (TAIR:AT4G16790.1); Has 6102 Blast hits to 3981 proteins in 424 species: Archae - 6; Bac…	Traes_1AL_CE21D317D.1
TC148389	2.94118	0.000321791	0.0331138	gi|326515236|dbj|BAK03531.1|predicted protein [Hordeum vulgare subsp. vulgare]	BAK03531	AT1G05260.1 | Symbols: RCI3, RCI3A | Peroxidase superfamily protein | chr1:1529827-1531271 FORWARD LENGTH=326	Traes_1AL_AD351F492.1
TC124303	2.94008	2.57e-05	0.0115128	gi|326509713|dbj|BAJ87072.1|predicted protein [Hordeum vulgare subsp. vulgare]	BAJ87072	AT3G23940.1 | Symbols: | dehydratase family | chr3:8648780-8652323 FORWARD LENGTH=608	Traes_7DS_B4756536E.1
TC132838	2.93846	0.000949336	0.04816	gi|326509863|dbj|BAJ87147.1|predicted protein [Hordeum vulgare subsp. vulgare]	BAJ87147	AT2G37230.1 | Symbols: | Tetratricopeptide repeat (TPR)-like superfamily protein | chr2:15637177-15639450 REVERSE LENGTH=757	Traes_2BL_892670053.1
TC022366	2.93651	0.0003291	0.0334883	gi|357148543|ref|XP_003574806.1|PREDICTED: DUF246 domain-containing protein At1g04910-like [Brachypodium distachyon]	XP_003574806	AT3G26370.1 | Symbols: | O-fucosyltransferase family protein | chr3:9656886-9659741 FORWARD LENGTH=557	Traes_6AS_D87905473.2
TC033646	2.93617	8.26e-05	0.0194384	gi|222353108|emb|CAR95900.1|starch branching enzyme IIa [Triticum aestivum]	CAR95900	AT5G03650.1 | Symbols: SBE2.2 | starch branching enzyme 2.2 | chr5:931924-937470 FORWARD LENGTH=805	Traes_2AL_CC968FC52.2
TC092114	2.936	0.000598796	0.0408867	gi|228480403|gb|ACQ41884.1|germin-like protein 3 [Triticum aestivum]	ACQ41884	AT1G18980.1 | Symbols: | RmlC-like cupins superfamily protein | chr1:6557364-6558026 REVERSE LENGTH=220	Traes_4BS_9BDCDFB99.1
TC050318	2.93396	0.000163426	0.0259033	gi|326498743|dbj|BAK02357.1|predicted protein [Hordeum vulgare subsp. vulgare] >gi|326516334|dbj|BAJ92322.1| predicted protein [Hordeum vulgare subsp. vulgare] >gi|326516766|dbj|BAJ96375.1| predicted protein [Hordeum vulgare subsp. vulgare] >gi|326523441|dbj|BAJ92891.1| predicted protein [Hordeum vulgare subsp. vulgare]	BAK02357	AT5G38560.1 | Symbols: | Protein kinase superfamily protein | chr5:15439844-15443007 FORWARD LENGTH=681	TRAES3BF128500190CFD_t1
TC016227	2.93333	0.000451676	0.0371792	gi|326519586|dbj|BAK00166.1|predicted protein [Hordeum vulgare subsp. vulgare]	BAK00166	AT1G52780.1 | Symbols: | Protein of unknown function (DUF2921) | chr1:19658846-19662025 FORWARD LENGTH=1059	TRAES3BF056900080CFD_t1
TC127771	2.93293	0.000115053	0.0225317	gi|326502464|dbj|BAJ95295.1|predicted protein [Hordeum vulgare subsp. vulgare]	BAJ95295	AT5G10020.1 | Symbols: | Leucine-rich receptor-like protein kinase family protein | chr5:3133514-3136949 FORWARD LENGTH=1048	Traes_2AS_604AB70CC.2
TC006607	2.93269	0.00083164	0.0462256	predicted protein [Hordeum vulgare subsp. vulgare]	BAK00880	AT3G06130.2 | Symbols: | Heavy metal transport/detoxification superfamily protein | chr3:1853193-1854673 REVERSE LENGTH=349	Traes_4BS_B43F7236C.2
TC022602	2.92899	0.000212296	0.0285755	gi|475554973|gb|EMT12343.1|Elongation factor 1-alpha [Aegilops tauschii] >gi|475565852|gb|EMT14897.1| Elongation factor 1-alpha [Aegilops tauschii]	EMT12343	AT5G60390.3 | Symbols: | GTP binding Elongation factor Tu family protein | chr5:24289226-24290675 FORWARD LENGTH=449	Traes_2DS_F098FAACB.1
TC035505	2.92853	0.000832189	0.0462256	gi|473753353|gb|EMS45638.1|40S ribosomal protein S19 [Triticum urartu] >gi|475584597|gb|EMT19818.1| 40S ribosomal protein S19 [Aegilops tauschii]	EMS45638	AT5G61170.1 | Symbols: | Ribosomal protein S19e family protein | chr5:24611158-24612202 FORWARD LENGTH=143	Traes_5BL_999585B72.1
TC142186	2.92818	4.73e-05	0.0156449	gi|357116825|ref|XP_003560177.1|PREDICTED: putative leucine-rich repeat receptor-like serine/threonine-protein kinase At2g14440-like [Brachypodium distachyon]	XP_003560177	AT1G28340.1 | Symbols: AtRLP4, RLP4 | receptor like protein 4 | chr1:9940175-9943252 FORWARD LENGTH=626	Traes_2DS_EE4E7DC1E.1
TC106893	2.92635	0.000542006	0.0401003	gi|475605231|gb|EMT25998.1|Enolase [Aegilops tauschii]	EMT25998	AT1G74030.1 | Symbols: ENO1 | enolase 1 | chr1:27839465-27841901 REVERSE LENGTH=477	Traes_5BS_FF89E832D.1
TC017645	2.9247	0.000850695	0.0465926	gi|474381205|gb|EMS64602.1|Nucleolar GTP-binding protein 1 [Triticum urartu]	EMS64602	AT1G50920.1 | Symbols: | Nucleolar GTP-binding protein | chr1:18870555-18872570 FORWARD LENGTH=671	Traes_7BS_5BD5329A6.1
TC042187	2.91935	0.000503527	0.0388749	gi|475624537|gb|EMT32659.1|hypothetical protein F775_29018 [Aegilops tauschii]	EMT32659	AT1G28340.1 | Symbols: AtRLP4, RLP4 | receptor like protein 4 | chr1:9940175-9943252 FORWARD LENGTH=626	Traes_2AS_E4406BB71.1
TC061692	2.91919	0.000362075	0.0345621	gi|474391613|gb|EMS65376.1|hypothetical protein TRIUR3_21892 [Triticum urartu]	EMS65376	AT2G02170.2 | Symbols: | Remorin family protein | chr2:556595-558610 REVERSE LENGTH=486	Traes_6AS_067073137.1
TC027472	2.91753	8.2e-05	0.0194384	gi|326511136|dbj|BAJ87582.1|predicted protein [Hordeum vulgare subsp. vulgare]	BAJ87582	AT1G56050.1 | Symbols: | GTP-binding protein-related | chr1:20963793-20966181 FORWARD LENGTH=421	Traes_5DL_64C6A2250.1
TC001455	2.91733	0.000501556	0.0387955	unknown [Picea sitchensis]	ADE77394	AT1G56070.1 | Symbols: LOS1 | Ribosomal protein S5/Elongation factor G/III/V family protein | chr1:20968245-20971077 REVERSE LENGTH=843	Traes_7AL_420BAE2D2.1
TC110569	2.91667	0.00102365	0.0487257	gi|475576439|gb|EMT17547.1|125 kDa kinesin-related protein [Aegilops tauschii]	EMT17547	AT3G45850.2 | Symbols: | P-loop containing nucleoside triphosphate hydrolases superfamily protein | chr3:16855814-16860950 REVERSE LENGTH=1058	Traes_1BS_C370FEEA6.1
TC075590	2.90404	0.000401363	0.0359247	gi|475598162|gb|EMT23852.1|60S ribosomal protein L34 [Aegilops tauschii]	EMT23852	AT1G26880.1 | Symbols: | Ribosomal protein L34e superfamily protein | chr1:9315640-9316681 REVERSE LENGTH=120	Traes_7AL_5234502D3.1
TC074349	2.89519	8.03e-05	0.0193276				Traes_5DL_B38FE5CB3.1
TC067087	2.89394	0.0005971	0.0408867	gi|474205012|gb|EMS58669.1|DNA polymerase III subunit gamma/tau [Triticum urartu]	EMS58669	AT4G24790.2 | Symbols: | AAA-type ATPase family protein | chr4:12778222-12781345 FORWARD LENGTH=857	Traes_2BL_330B3E26C.3
TC044555	2.89302	0.000866897	0.0467227				Traes_5DS_C7FABC0A3.1
TC048976	2.88732	0.000558338	0.0405791
TC107332	2.88588	3.19e-05	0.0129218	gi|357112290|ref|XP_003557942.1|PREDICTED: 60S ribosomal protein L22-2-like isoform 1 [Brachypodium distachyon] >gi|357112292|ref|XP_003557943.1| PREDICTED: 60S ribosomal protein L22-2-like isoform 2 [Brachypodium distachyon] >gi|357112294|ref|XP_003557944.1| PREDICTED: 60S ribosomal protein L22-2-like isoform 3 [Brachypodium distachyon]	XP_003557942	AT3G05560.3 | Symbols: | Ribosomal L22e protein family | chr3:1614641-1615204 FORWARD LENGTH=124	Traes_2AS_314D667CC.1
TC133355	2.88542	7.47e-05	0.0190975	gi|326497731|dbj|BAK05955.1|predicted protein [Hordeum vulgare subsp. vulgare]	BAK05955	AT1G78560.1 | Symbols: | Sodium Bile acid symporter family | chr1:29546846-29548764 REVERSE LENGTH=401	Traes_1DL_5BEE800F2.1
TC129043	2.88242	0.000205311	0.0284317	gi|56112439|gb|AAV71174.1|elongation factor 1-alpha [Lotus corniculatus]	AAV71174	AT1G07930.2 | Symbols: | GTP binding Elongation factor Tu family protein | chr1:2459014-2460458 FORWARD LENGTH=372	Traes_5AL_6A3F590BC.1
TC138576	2.88235	2.34e-05	0.0108648	gi|475508831|gb|EMT05142.1|ATPase ASNA1-2-like protein [Aegilops tauschii]	EMT05142	AT3G10350.1 | Symbols: | P-loop containing nucleoside triphosphate hydrolases superfamily protein | chr3:3208310-3210678 FORWARD LENGTH=411	Traes_2DL_184AA7BB5.1
TC018278	2.87759	0.000128005	0.0232918
TC029869	2.87692	0.000242901	0.0296405	gi|474108896|gb|EMS55567.1|hypothetical protein TRIUR3_33305 [Triticum urartu]	EMS55567	AT2G17080.1 | Symbols: | Arabidopsis protein of unknown function (DUF241) | chr2:7433326-7434117 REVERSE LENGTH=263	Traes_7BS_89C444D001.1
TC143009	2.87129	0.00090046	0.0475482	gi|475593849|gb|EMT22513.1|HEAT repeat-containing protein 5A [Aegilops tauschii]	EMT22513	AT1G67140.1 | Symbols: SWEETIE | HEAT repeat-containing protein | chr1:25101016-25117372 REVERSE LENGTH=2221	Traes_7AL_E739C0A1A.3
TC028069	2.86933	0.000838586	0.0463652	gi|326517567|dbj|BAK03702.1|predicted protein [Hordeum vulgare subsp. vulgare] >gi|326534348|dbj|BAJ89524.1| predicted protein [Hordeum vulgare subsp. vulgare]	BAK03702	AT5G64290.1 | Symbols: DCT, DIT2.1 | dicarboxylate transport 2.1 | chr5:25714495-25716642 REVERSE LENGTH=563	Traes_5DL_628B86979.1
TC024695	2.86667	0.0002594	0.0305551	gi|475559457|gb|EMT13341.1|GDSL esterase/lipase [Aegilops tauschii]	EMT13341	AT1G71691.2 | Symbols: | GDSL-like Lipase/Acylhydrolase superfamily protein | chr1:26949395-26951480 REVERSE LENGTH=384	Traes_7DL_E4240218E.1
TC135616	2.86486	0.000530057	0.0397119	gi|475531049|gb|EMT08013.1|GDSL esterase/lipase [Aegilops tauschii]	EMT08013	AT3G16370.1 | Symbols: | GDSL-like Lipase/Acylhydrolase superfamily protein | chr3:5556928-5558351 FORWARD LENGTH=353
TC038707	2.86441	3.79e-05	0.0138867	gi|475624397|gb|EMT32591.1|Peroxidase 1 [Aegilops tauschii]	EMT32591	AT3G01190.1 | Symbols: | Peroxidase superfamily protein | chr3:67236-68477 REVERSE LENGTH=321	Traes_7BS_8D9A3743C.1
TC111584	2.85	0.00102234	0.0487257	gi|326487592|dbj|BAK05468.1|predicted protein [Hordeum vulgare subsp. vulgare]	BAK05468	AT1G76890.2 | Symbols: GT2, AT-GT2 | Duplicated homeodomain-like superfamily protein | chr1:28873211-28875203 REVERSE LENGTH=575	Traes_6AS_52AE4A6E2.1
TC133205	2.8472	0.000146697	0.024588				Traes_5BL_3608AAB59.1
TC044514	2.84507	0.0009955	0.0487257	gi|475558954|gb|EMT13229.1|Peroxidase 2 [Aegilops tauschii]	EMT13229	AT3G01190.1 | Symbols: | Peroxidase superfamily protein | chr3:67236-68477 REVERSE LENGTH=321	Traes_1DS_D0F1CEB10.1
TC147223	2.844	0.000570871	0.0405791	gi|326488555|dbj|BAJ93946.1|predicted protein [Hordeum vulgare subsp. vulgare] >gi|326511114|dbj|BAJ87571.1| predicted protein [Hordeum vulgare subsp. vulgare]	BAJ93946	AT4G27760.1 | Symbols: FEY, FEY3 | NAD(P)-binding Rossmann-fold superfamily protein | chr4:13844151-13846563 FORWARD LENGTH=376	Traes_6AS_42718E291.1
TC015943	2.84	0.0010083	0.0487257	gi|1172553|sp|P46274.1|VDAC1_WHEATRecName: Full=Mitochondrial outer membrane porin; AltName: Full=Voltage-dependent anion-selective channel protein; Short=VDAC >gi|456672|emb|CAA54788.1| voltage dependent anion channel (VDAC) [Triticum aestivum]	P46274	AT3G01280.1 | Symbols: VDAC1, ATVDAC1 | voltage dependent anion channel 1 | chr3:85754-87612 FORWARD LENGTH=276	Traes_5DL_469B4E877.1
TC111266	2.83929	0.000170248	0.0263427	gi|326507882|dbj|BAJ86684.1|predicted protein [Hordeum vulgare subsp. vulgare]	BAJ86684	AT3G01750.1 | Symbols: | Ankyrin repeat family protein | chr3:270615-272691 FORWARD LENGTH=664	Traes_6DL_213635941.1
TC059255	2.83824	0.0011137	0.0497597	gi|326505382|dbj|BAJ95362.1|predicted protein [Hordeum vulgare subsp. vulgare]	BAJ95362	AT4G37260.1 | Symbols: MYB73, ATMYB73 | myb domain protein 73 | chr4:17540602-17541564 FORWARD LENGTH=320	Traes_7DL_1FA87027B.1
TC053641	2.83704	0.00051084	0.0390961	gi|326495122|dbj|BAJ85657.1|predicted protein [Hordeum vulgare subsp. vulgare]	BAJ85657
TC064620	2.83333	0.000280182	0.0314817	gi|475559146|gb|EMT13270.1|Leucine-rich repeat-containing protein 40 [Aegilops tauschii]	EMT13270	AT4G35470.1 | Symbols: PIRL4 | plant intracellular ras group-related LRR 4 | chr4:16846531-16848448 FORWARD LENGTH=549	Traes_7BS_615DC62AC.1
TC016324	2.83255	0.000604355	0.0408867	gi|326500188|dbj|BAK06183.1|predicted protein [Hordeum vulgare subsp. vulgare]	BAK06183	AT5G10360.1 | Symbols: EMB3010, RPS6B | Ribosomal protein S6e | chr5:3258734-3260142 REVERSE LENGTH=249	Traes_2BS_4DF8A89DF.1
TC087500	2.83251	0.000179303	0.0267949	gi|326521274|dbj|BAJ96840.1|predicted protein [Hordeum vulgare subsp. vulgare]	BAJ96840	AT3G28860.1 | Symbols: ATMDR1, ATMDR11, PGP19, MDR11, MDR1, ATPGP19, ABCB19, ATABCB19 | ATP binding cassette subfamily B19 | chr3:10870287-10877286 REVERSE LENGTH=1252	Traes_2AL_CB95E606C.1
TC016170	2.83	0.000154714	0.0251948	gi|474313737|gb|EMS61997.1|hypothetical protein TRIUR3_25704 [Triticum urartu]	EMS61997	AT1G15490.1 | Symbols: | alpha/beta-Hydrolases superfamily protein | chr1:5320859-5323422 REVERSE LENGTH=648	TRAES3BF087600010CFD_t1
TC012194	2.82979	0.000266209	0.0310345	gi|326525359|dbj|BAK07949.1|predicted protein [Hordeum vulgare subsp. vulgare]	BAK07949	AT1G30320.1 | Symbols: | Remorin family protein | chr1:10680348-10682852 FORWARD LENGTH=509	Traes_2BL_125A998F2.1
TC125821	2.82667	0.000252987	0.0301573	gi|474375437|gb|EMS64178.1|hypothetical protein TRIUR3_15216 [Triticum urartu]	EMS64178	AT5G03890.1 | Symbols: | unknown protein; INVOLVED IN: N-terminal protein myristoylation; LOCATED IN: cellular_component unknown; BEST Arabidopsis thaliana protein match is: unknown protein (TAIR:AT3G10120.1); Has 1807 Blast hits to 1807 proteins in 277 species: Archae - 0; Bacteria - 0; Metazoa - 736; Fungi - 347; Plants - 385; Viruses - 0; Other Eukaryotes - 339 (source: NCBI BLink). | chr5:104…	Traes_5DL_FAB4FFF61.2
TC015587	2.82558	0.00058414	0.0405791	gi|475548052|gb|EMT10988.1|Spastin [Aegilops tauschii]	EMT10988	AT1G50140.1 | Symbols: | P-loop containing nucleoside triphosphate hydrolases superfamily protein | chr1:18569921-18578663 REVERSE LENGTH=1003	Traes_7AS_D4AED70BF.3
TC144691	2.82476	0.000305944	0.0326324	gi|474073085|gb|EMS54441.1|60S ribosomal protein L18a [Triticum urartu]	EMS54441	AT2G34480.1 | Symbols: | Ribosomal protein L18ae/LX family protein | chr2:14532916-14534161 REVERSE LENGTH=178	Traes_3AL_7BCADDE08.1
TC118998	2.82382	0.000425732	0.0368817	gi|357122610|ref|XP_003563008.1|PREDICTED: 60S ribosomal protein L36a-like isoform 1 [Brachypodium distachyon] >gi|357122950|ref|XP_003563176.1| PREDICTED: 60S ribosomal protein L36a-like [Brachypodium distachyon] >gi|326493730|dbj|BAJ85326.1| predicted protein [Hordeum vulgare subsp. vulgare] >gi|326504668|dbj|BAK06625.1| predicted protein [Hordeum vulgare subsp. vulgare] >gi|473793750|gb|EMS463…	XP_003563008	AT4G14320.1 | Symbols: | Zinc-binding ribosomal protein family protein | chr4:8242684-8243805 REVERSE LENGTH=105	Traes_2BS_5436E8D29.1
TC107830	2.81503	0.000607224	0.0408867	gi|473960950|gb|EMS51090.1|Dihydrolipoyllysine-residue acetyltransferase component of pyruvate dehydrogenase complex [Triticum urartu]	EMS51090	AT1G34430.1 | Symbols: EMB3003 | 2-oxoacid dehydrogenases acyltransferase family protein | chr1:12588027-12590084 REVERSE LENGTH=465	Traes_5DL_4FF500E86.2
TC139049	2.81287	0.000271981	0.0311587	gi|357112213|ref|XP_003557904.1|PREDICTED: acyl carrier protein 2, mitochondrial-like [Brachypodium distachyon]	XP_003557904	AT1G65290.1 | Symbols: mtACP2 | mitochondrial acyl carrier protein 2 | chr1:24249088-24250366 REVERSE LENGTH=126	Traes_4AS_ABC75AC10.1
TC129899	2.81013	0.000980313	0.0487257	gi|475581806|gb|EMT18948.1|hypothetical protein F775_28211 [Aegilops tauschii]	EMT18948	AT5G17210.1 | Symbols: | Protein of unknown function (DUF1218) | chr5:5656519-5657970 FORWARD LENGTH=209	Traes_1AL_59800A13E.2
TC103431	2.81004	0.000365415	0.0347035	gi|326523453|dbj|BAJ92897.1|predicted protein [Hordeum vulgare subsp. vulgare]	BAJ92897	AT3G15630.1 | Symbols: | unknown protein; FUNCTIONS IN: molecular_function unknown; INVOLVED IN: biological_process unknown; LOCATED IN: chloroplast; EXPRESSED IN: 24 plant structures; EXPRESSED DURING: 15 growth stages; BEST Arabidopsis thaliana protein match is: unknown protein (TAIR:AT1G52720.1); Has 61 Blast hits to 61 proteins in 13 species: Archae - 0; Bacteria - 0; Metazoa - 0; Fungi - 0; …	Traes_1DS_E56599925.1
TC012052	2.80362	0.000299402	0.0323515	gi|326532514|dbj|BAK05186.1|predicted protein [Hordeum vulgare subsp. vulgare]	BAK05186	AT2G41840.1 | Symbols: | Ribosomal protein S5 family protein | chr2:17460016-17461398 REVERSE LENGTH=285	Traes_5AL_98F30E713.1
TC005275	2.80272	0.000355013	0.0343278	AP-1 complex subunit gamma-2 [Triticum urartu]	EMS59884	AT1G60070.1 | Symbols: | Adaptor protein complex AP-1, gamma subunit | chr1:22142944-22149296 REVERSE LENGTH=862	Traes_6BL_3C25F71D7.1
TC126407	2.8027	0.000746788	0.0448693	gi|326516226|dbj|BAJ88136.1|predicted protein [Hordeum vulgare subsp. vulgare]	BAJ88136	AT2G19730.3 | Symbols: | Ribosomal L28e protein family | chr2:8511752-8512995 FORWARD LENGTH=143	Traes_3AL_4ACBEDEF9.2
TC032728	2.80263	0.000280999	0.0314817	gi|473814138|gb|EMS46882.1|UDP-glycosyltransferase 85A2 [Triticum urartu]	EMS46882	AT1G22360.1 | Symbols: AtUGT85A2, UGT85A2 | UDP-glucosyl transferase 85A2 | chr1:7895068-7897527 REVERSE LENGTH=481	Traes_6DL_E2E8047EE.1
TC126607	2.8	7.84e-05	0.0193105	gi|474384552|gb|EMS64826.1|Choline/ethanolamine kinase [Triticum urartu]	EMS64826	AT1G74320.1 | Symbols: | Protein kinase superfamily protein | chr1:27941192-27942903 FORWARD LENGTH=350	Traes_3AS_920224225.1
TC135702	2.8	0.000562589	0.0405791	gi|475627910|gb|EMT33825.1|hypothetical protein F775_29855 [Aegilops tauschii]	EMT33825	AT1G29320.1 | Symbols: | Transducin/WD40 repeat-like superfamily protein | chr1:10255355-10258238 FORWARD LENGTH=468	Traes_2BS_5ED43526C.1
TC006609	2.79825	0.000432305	0.0369633	predicted protein [Hordeum vulgare subsp. vulgare]	BAK00880	AT3G06130.2 | Symbols: | Heavy metal transport/detoxification superfamily protein | chr3:1853193-1854673 REVERSE LENGTH=349	Traes_4AL_8ECAE34E1.2
TC035086	2.79787	0.000657891	0.0424224	gi|475514896|gb|EMT05765.1|hypothetical protein F775_32120 [Aegilops tauschii]	EMT05765	AT4G33270.1 | Symbols: CDC20.1 | Transducin family protein / WD-40 repeat family protein | chr4:16044545-16046590 REVERSE LENGTH=457	Traes_6AL_29B8397E8.1
TC034237	2.79708	4.54e-05	0.0153161	gi|475584405|gb|EMT19773.1|Reticulon-like protein B1 [Aegilops tauschii]	EMT19773	AT4G23630.1 | Symbols: BTI1, RTNLB1 | VIRB2-interacting protein 1 | chr4:12318070-12319574 FORWARD LENGTH=275	Traes_3AS_90F96442F.2
TC132764	2.79693	9.07e-05	0.0201984	gi|473993742|gb|EMS51976.1|putative galacturonosyltransferase 7 [Triticum urartu]	EMS51976	AT2G38650.2 | Symbols: GAUT7 | galacturonosyltransferase 7 | chr2:16161856-16165523 REVERSE LENGTH=619	Traes_2AS_2E29B0008.1
TC062532	2.79518	0.000269934	0.0311587	gi|326494974|dbj|BAJ85582.1|predicted protein [Hordeum vulgare subsp. vulgare]	BAJ85582	AT5G55280.1 | Symbols: FTSZ1-1, ATFTSZ1-1, CPFTSZ | homolog of bacterial cytokinesis Z-ring protein FTSZ 1-1 | chr5:22420740-22422527 REVERSE LENGTH=433	Traes_2BL_6097FE67E.1
TC085169	2.79381	6.15e-05	0.0175305	gi|475551228|gb|EMT11597.1|Mitochondrial inner membrane protein OXA1 [Aegilops tauschii]	EMT11597	AT5G62050.1 | Symbols: OXA1, ATOXA1, OXA1AT | homolog of yeast oxidase assembly 1 (OXA1) | chr5:24924062-24926758 REVERSE LENGTH=429	Traes_1AL_3CAAE417A.1
TC120156	2.79221	0.000437907	0.0369633	gi|326488511|dbj|BAJ93924.1|predicted protein [Hordeum vulgare subsp. vulgare] >gi|326499664|dbj|BAJ86143.1| predicted protein [Hordeum vulgare subsp. vulgare] >gi|326504896|dbj|BAK06739.1| predicted protein [Hordeum vulgare subsp. vulgare]	BAJ93924	AT4G22000.1 | Symbols: | unknown protein; Has 30201 Blast hits to 17322 proteins in 780 species: Archae - 12; Bacteria - 1396; Metazoa - 17338; Fungi - 3422; Plants - 5037; Viruses - 0; Other Eukaryotes - 2996 (source: NCBI BLink). | chr4:11659810-11660202 REVERSE LENGTH=130	Traes_1BS_A57D53868.2
TC014909	2.7874	0.000729391	0.044506	gi|475611095|gb|EMT27968.1|50S ribosomal protein L9 [Aegilops tauschii]	EMT27968	AT5G53070.1 | Symbols: | Ribosomal protein L9/RNase H1 | chr5:21518837-21520167 FORWARD LENGTH=221	Traes_7DS_AD7C53413.1
TC062308	2.7871	0.00013919	0.0243429	gi|475598275|gb|EMT23893.1|enoyl-[acyl-carrier-protein] reductase [NADH], chloroplastic [Aegilops tauschii]	EMT23893	AT2G05990.2 | Symbols: MOD1, ENR1 | NAD(P)-binding Rossmann-fold superfamily protein | chr2:2322876-2324867 FORWARD LENGTH=390	Traes_7DL_09D23CBAF.1
TC018728	2.78704	0.000604986	0.0408867	gi|326493422|dbj|BAJ85172.1|predicted protein [Hordeum vulgare subsp. vulgare]	BAJ85172	AT1G79500.4 | Symbols: AtkdsA1 | Aldolase-type TIM barrel family protein | chr1:29903604-29905989 FORWARD LENGTH=290	Traes_2BS_03B72D2B2.1
TC132724	2.78673	4.33e-05	0.0150008	gi|300681504|emb|CBH32598.1|50S ribosomal protein L15, putative, expressed [Triticum aestivum]	CBH32598	AT5G64670.1 | Symbols: | Ribosomal protein L18e/L15 superfamily protein | chr5:25852535-25853880 REVERSE LENGTH=281	Traes_3AL_9F4685A4E.1
TC065175	2.78431	0.0010484	0.0487257	gi|475503337|gb|EMT04526.1|Histone H4 [Aegilops tauschii]	EMT04526	AT1G07660.2 | Symbols: | Histone superfamily protein | chr1:2369212-2369523 FORWARD LENGTH=86	Traes_6AS_530C1387E.1
TC052298	2.78151	0.000132571	0.0236179
TC007307	2.78125	0.000813813	0.0459663	hypothetical protein F775_21241 [Aegilops tauschii]	EMT01783	AT5G03760.1 | Symbols: ATCSLA09, CSLA09, ATCSLA9, CSLA9, RAT4 | Nucleotide-diphospho-sugar transferases superfamily protein | chr5:985910-990087 REVERSE LENGTH=533	TRAES3BF039600060CFD_t1
TC065488	2.77778	9.83e-05	0.02107	gi|474247566|gb|EMS60087.1|UDP-glycosyltransferase 83A1 [Triticum urartu]	EMS60087	AT3G02100.1 | Symbols: | UDP-Glycosyltransferase superfamily protein | chr3:368840-370484 REVERSE LENGTH=464	Traes_5DL_0E9DCFBE6.1
TC133981	2.77778	0.000489084	0.0382637	gi|326501708|dbj|BAK02643.1|predicted protein [Hordeum vulgare subsp. vulgare]	BAK02643		Traes_1BL_4A6D65FC1.1
TC064121	2.77536	8.3e-05	0.0194384	gi|357125182|ref|XP_003564274.1|PREDICTED: uncharacterized protein LOC100823663 [Brachypodium distachyon]	XP_003564274	AT5G25770.1 | Symbols: | alpha/beta-Hydrolases superfamily protein | chr5:8969308-8971389 REVERSE LENGTH=360	Traes_7AS_40550EEC0.1
TC045105	2.77217	2.38e-06	0.00213417	gi|90025017|gb|ABD85016.1|vacuolar proton-ATPase subunit A [Triticum aestivum] >gi|475506204|gb|EMT04817.1| putative V-type proton ATPase catalytic subunit A [Aegilops tauschii]	ABD85016	AT1G78900.2 | Symbols: VHA-A | vacuolar ATP synthase subunit A | chr1:29660463-29664575 FORWARD LENGTH=623	Traes_7BL_33D89470B.1
TC117430	2.77143	0.000720126	0.0442304	gi|383100775|emb|CCG48006.1|polygalacturonase, putative, expressed [Triticum aestivum]	CCG48006	AT1G80170.1 | Symbols: | Pectin lyase-like superfamily protein | chr1:30153646-30155683 REVERSE LENGTH=444	Traes_3AS_B4758A6C7.1
TC123950	2.76829	0.000881187	0.0470955	gi|473911990|gb|EMS49598.1|Dihydroorotate dehydrogenase (quinone), mitochondrial [Triticum urartu]	EMS49598	AT5G23300.1 | Symbols: PYRD | pyrimidine d | chr5:7847792-7850243 REVERSE LENGTH=460	Traes_2AL_27580E224.2
TC009973	2.76722	0.000235896	0.0295404	gi|326488173|dbj|BAJ89925.1|predicted protein [Hordeum vulgare subsp. vulgare]	BAJ89925	AT3G09630.1 | Symbols: | Ribosomal protein L4/L1 family | chr3:2953813-2955444 FORWARD LENGTH=406	Traes_5BL_D699B2815.1
TC108271	2.76364	0.000939446	0.0481315	gi|475615699|gb|EMT29534.1|hypothetical protein F775_21487 [Aegilops tauschii]	EMT29534	AT5G25830.1 | Symbols: GATA12 | GATA transcription factor 12 | chr5:9004398-9005502 REVERSE LENGTH=331	TRAES3BF067100010CFD_t1
TC037749	2.76344	0.000939476	0.0481315	gi|475518491|gb|EMT06203.1|Serine/threonine-protein kinase HT1 [Aegilops tauschii]	EMT06203	AT1G62400.1 | Symbols: HT1 | Protein kinase superfamily protein | chr1:23090243-23091529 FORWARD LENGTH=345	Traes_3DS_FEAEBAEF4.1
TC119601	2.76271	0.000268283	0.0310707	gi|475618002|gb|EMT30308.1|Putative serine/threonine-protein kinase [Aegilops tauschii]	EMT30308	AT5G46570.1 | Symbols: BSK2 | BR-signaling kinase 2 | chr5:18894687-18897198 FORWARD LENGTH=489	Traes_1AL_7B3F238C6.1
TC068552	2.76071	0.00107197	0.0489812	gi|498740|emb|CAA84022.1|beta-ketoacyl-ACP synthase [Hordeum vulgare subsp. vulgare]	CAA84022	AT1G74960.3 | Symbols: FAB1 | fatty acid biosynthesis 1 | chr1:28152564-28155948 REVERSE LENGTH=541	Traes_2BS_37827C275.1
TC082899	2.75926	0.00100431	0.0487257	gi|326495170|dbj|BAJ85681.1|predicted protein [Hordeum vulgare subsp. vulgare] >gi|326496350|dbj|BAJ94637.1| predicted protein [Hordeum vulgare subsp. vulgare]	BAJ85681	AT2G23970.1 | Symbols: | Class I glutamine amidotransferase-like superfamily protein | chr2:10199698-10201081 FORWARD LENGTH=251	Traes_4AL_B616E1A74.1
TC114511	2.75532	5.44e-06	0.00430971	gi|473940071|gb|EMS50302.1|Pumilio-like protein 3 [Triticum urartu]	EMS50302	AT2G29140.1 | Symbols: APUM3, PUM3 | pumilio 3 | chr2:12531392-12535060 FORWARD LENGTH=964	Traes_1AS_318C6D156.1
TC029703	2.75472	0.000145277	0.0245856	gi|475550926|gb|EMT11563.1|Glycosyltransferase QUASIMODO1 [Aegilops tauschii]	EMT11563	AT2G38650.2 | Symbols: GAUT7 | galacturonosyltransferase 7 | chr2:16161856-16165523 REVERSE LENGTH=619	Traes_2BS_DCCA0F4DE.1
TC035827	2.75472	0.000829627	0.0461956	gi|326501934|dbj|BAK06459.1|predicted protein [Hordeum vulgare subsp. vulgare]	BAK06459	AT2G36290.1 | Symbols: | alpha/beta-Hydrolases superfamily protein | chr2:15208867-15210768 REVERSE LENGTH=364	Traes_1BL_BE03D01EF.1
TC036675	2.75294	0.000411422	0.0362963
TC094699	2.7451	0.0010886	0.0493333	gi|357147629|ref|XP_003574417.1|PREDICTED: probable beta-1,3-galactosyltransferase 11-like [Brachypodium distachyon]	XP_003574417	AT5G53340.1 | Symbols: | Galactosyltransferase family protein | chr5:21641045-21643195 REVERSE LENGTH=338	Traes_7DS_653707558.1
TC011786	2.74468	0.000250502	0.0300736	gi|326496150|dbj|BAJ90696.1|predicted protein [Hordeum vulgare subsp. vulgare]	BAJ90696	AT2G13610.1 | Symbols: | ABC-2 type transporter family protein | chr2:5673827-5675776 REVERSE LENGTH=649	Traes_2BL_072A80CA0.1
TC042552	2.74098	9.06e-06	0.0060795	gi|326501058|dbj|BAJ98760.1|predicted protein [Hordeum vulgare subsp. vulgare]	BAJ98760	AT1G29880.1 | Symbols: | glycyl-tRNA synthetase / glycine--tRNA ligase | chr1:10459662-10462781 REVERSE LENGTH=729	Traes_7DS_817122161.1
TC014911	2.73871	0.000138127	0.0243105	gi|475611095|gb|EMT27968.1|50S ribosomal protein L9 [Aegilops tauschii]	EMT27968	AT5G53070.1 | Symbols: | Ribosomal protein L9/RNase H1 | chr5:21518837-21520167 FORWARD LENGTH=221	Traes_7DS_AD7C53413.1
TC077266	2.73856	0.000404699	0.0360015	gi|473890252|gb|EMS48596.1|Calcineurin subunit B [Triticum urartu]	EMS48596	AT3G18430.2 | Symbols: | Calcium-binding EF-hand family protein | chr3:6326180-6327476 FORWARD LENGTH=175	Traes_6DL_96A65AD5E.1
TC062488	2.73673	1.48e-05	0.00831677	gi|326524544|dbj|BAK00655.1|predicted protein [Hordeum vulgare subsp. vulgare]	BAK00655	AT3G12860.1 | Symbols: | NOP56-like pre RNA processing ribonucleoprotein | chr3:4091678-4093921 FORWARD LENGTH=499	Traes_1DL_B51EC7F07.1
TC145695	2.73636	0.000144495	0.0245856	gi|326524121|dbj|BAJ97071.1|predicted protein [Hordeum vulgare subsp. vulgare]	BAJ97071	AT2G40430.2 | Symbols: | FUNCTIONS IN: molecular_function unknown; INVOLVED IN: biological_process unknown; LOCATED IN: cellular_component unknown; EXPRESSED IN: 22 plant structures; EXPRESSED DURING: 13 growth stages; CONTAINS InterPro DOMAIN/s: P60-like (InterPro:IPR011687), Tumour suppressor protein Gltscr2 (InterPro:IPR011211); Has 706 Blast hits to 639 proteins in 197 species: Archae - 0; Ba…	Traes_1AS_1305AF2D1.1
TC015409	2.73563	0.000813036	0.0459663	gi|475493181|gb|EMT03693.1|hypothetical protein F775_30458 [Aegilops tauschii]	EMT03693	AT5G62390.1 | Symbols: ATBAG7, BAG7 | BCL-2-associated athanogene 7 | chr5:25052377-25054170 REVERSE LENGTH=446	Traes_4AL_128D87047.1
TC114683	2.73504	0.000950924	0.04816	gi|474391069|gb|EMS65344.1|AdoMet-dependent rRNA methyltransferase spb1 [Triticum urartu]	EMS65344	AT4G25730.1 | Symbols: | FtsJ-like methyltransferase family protein | chr4:13102906-13106718 REVERSE LENGTH=821	Traes_1AL_ACFF1FE08.1
TC020084	2.73301	0.000293729	0.0321913	gi|326495566|dbj|BAJ85879.1|predicted protein [Hordeum vulgare subsp. vulgare]	BAJ85879	AT1G47490.1 | Symbols: ATRBP47C, RBP47C | RNA-binding protein 47C | chr1:17424801-17427182 FORWARD LENGTH=432	Traes_5AL_9831F9D10.1
TC145298	2.73256	0.000242469	0.0296405	gi|475620863|gb|EMT31259.1|hypothetical protein F775_04770 [Aegilops tauschii]	EMT31259		Traes_2AS_82C2CEDBE.1
TC066690	2.73214	0.000776696	0.0453493	gi|310656735|gb|ADP02174.1|unknown [Triticum aestivum]	ADP02174	AT1G73885.1 | Symbols: | unknown protein; FUNCTIONS IN: molecular_function unknown; INVOLVED IN: biological_process unknown; LOCATED IN: chloroplast thylakoid membrane, chloroplast; Has 37 Blast hits to 37 proteins in 13 species: Archae - 0; Bacteria - 0; Metazoa - 0; Fungi - 0; Plants - 37; Viruses - 0; Other Eukaryotes - 0 (source: NCBI BLink). | chr1:27786864-27787708 FORWARD LENGTH=192	Traes_4AL_2D42DAE24.1
TC027066	2.7314	8.32e-05	0.0194384	gi|475543025|gb|EMT10062.1|hypothetical protein F775_26912 [Aegilops tauschii]	EMT10062	AT1G42480.1 | Symbols: | unknown protein; FUNCTIONS IN: molecular_function unknown; INVOLVED IN: biological_process unknown; LOCATED IN: endomembrane system; EXPRESSED IN: 24 plant structures; EXPRESSED DURING: 13 growth stages; CONTAINS InterPro DOMAIN/s: Protein of unknown function DUF3456 (InterPro:IPR021852); Has 177 Blast hits to 177 proteins in 59 species: Archae - 0; Bacteria - 0; Metazoa …	Traes_6BS_31AF9744F.1
TC035469	2.72743	0.000367152	0.0347802	gi|326489278|dbj|BAK01622.1|predicted protein [Hordeum vulgare subsp. vulgare] >gi|326514242|dbj|BAJ92271.1| predicted protein [Hordeum vulgare subsp. vulgare] >gi|326514778|dbj|BAJ99750.1| predicted protein [Hordeum vulgare subsp. vulgare]	BAK01622	AT5G40770.1 | Symbols: ATPHB3, PHB3 | prohibitin 3 | chr5:16315589-16316621 REVERSE LENGTH=277	Traes_2BL_4EA417A3A.1
TC108442	2.72619	0.000621396	0.0413541	gi|475566676|gb|EMT15078.1|hypothetical protein F775_26547 [Aegilops tauschii]	EMT15078	AT2G41190.1 | Symbols: | Transmembrane amino acid transporter family protein | chr2:17167561-17170145 REVERSE LENGTH=536	Traes_6AL_278F9DD5E.2
TC055319	2.72581	0.000726927	0.0444466	gi|475508467|gb|EMT05087.1|Chaperone protein dnaJ 8, chloroplastic [Aegilops tauschii]	EMT05087	AT1G80920.1 | Symbols: J8 | Chaperone DnaJ-domain superfamily protein | chr1:30403863-30404549 REVERSE LENGTH=163	Traes_7DL_AE1D2E80C.1
TC119737	2.72566	0.00063413	0.0417724	gi|475448231|gb|EMT01624.1|Kinesin-like protein KIF15 [Aegilops tauschii]	EMT01624	AT3G19050.1 | Symbols: POK2 | phragmoplast orienting kinesin 2 | chr3:6578047-6590106 FORWARD LENGTH=2771	Traes_2AS_25568852C.2
TC007005	2.71875	0.00099344	0.0487257	Histone-lysine N-methyltransferase, H3 lysine-4 specific [Aegilops tauschii]	EMT11649	AT1G05830.2 | Symbols: ATX2 | trithorax-like protein 2 | chr1:1754452-1761225 FORWARD LENGTH=1083	Traes_5DL_0282E7F50.1
TC062618	2.71875	0.00101135	0.0487257	gi|475605065|gb|EMT25944.1|hypothetical protein F775_30371 [Aegilops tauschii]	EMT25944	AT1G32210.1 | Symbols: ATDAD1 | Defender against death (DAD family) protein | chr1:11606047-11607652 REVERSE LENGTH=115	Traes_4AL_FB8840D9F.1
TC027828	2.71789	0.000406015	0.0360139	gi|326512622|dbj|BAJ99666.1|predicted protein [Hordeum vulgare subsp. vulgare]	BAJ99666	AT5G65620.1 | Symbols: | Zincin-like metalloproteases family protein | chr5:26221951-26225784 FORWARD LENGTH=791	Traes_6AL_A923A5347.1
TC017002	2.71622	0.000960073	0.048281	gi|242066322|ref|XP_002454450.1|hypothetical protein SORBIDRAFT_04g031280 [Sorghum bicolor] >gi|241934281|gb|EES07426.1| hypothetical protein SORBIDRAFT_04g031280 [Sorghum bicolor]	XP_002454450	AT2G35930.1 | Symbols: PUB23 | plant U-box 23 | chr2:15083101-15084336 REVERSE LENGTH=411	Traes_6DL_D83F439E1.1
TC074361	2.71373	0.000324449	0.0332954	gi|399414|sp|Q03033.1|EF1A_WHEATRecName: Full=Elongation factor 1-alpha; Short=EF-1-alpha >gi|170776|gb|AAA34306.1| translation elongation factor 1 alpha-subunit [Triticum aestivum] >gi|949878|emb|CAA90651.1| elongation factor 1-alpha [Hordeum vulgare subsp. vulgare] >gi|326493962|dbj|BAJ85443.1| predicted protein [Hordeum vulgare subsp. vulgare] >gi|326511240|dbj|BAJ87634.1| predicted protein [H…	Q03033	AT5G60390.3 | Symbols: | GTP binding Elongation factor Tu family protein | chr5:24289226-24290675 FORWARD LENGTH=449	Traes_4DL_F35F2675C.1
TC048778	2.70968	0.000845209	0.0465243	gi|473888754|gb|EMS48399.1|hypothetical protein TRIUR3_17929 [Triticum urartu]	EMS48399		Traes_7AS_9BD877609.1
TC038465	2.70886	5.55e-05	0.0168436	gi|474378292|gb|EMS64353.1|Protein LURP-one-related 11 [Triticum urartu]	EMS64353	AT3G14260.1 | Symbols: | Protein of unknown function (DUF567) | chr3:4747986-4748779 REVERSE LENGTH=230	TRAES3BF091500030CFD_t1
TC003224	2.70776	0.00107261	0.0489812	Elongation factor 1-alpha [Aegilops tauschii]	EMT09703	AT5G60390.3 | Symbols: | GTP binding Elongation factor Tu family protein | chr5:24289226-24290675 FORWARD LENGTH=449	Traes_4DL_F35F2675C.1
TC050595	2.70742	0.000360032	0.0344775	gi|357123831|ref|XP_003563611.1|PREDICTED: heat shock cognate 70 kDa protein 1-like isoform 1 [Brachypodium distachyon] >gi|357123833|ref|XP_003563612.1| PREDICTED: heat shock cognate 70 kDa protein 1-like isoform 2 [Brachypodium distachyon] >gi|357123835|ref|XP_003563613.1| PREDICTED: heat shock cognate 70 kDa protein 1-like isoform 3 [Brachypodium distachyon] >gi|357123837|ref|XP_003563614.1| P…	XP_003563611	AT5G02500.1 | Symbols: HSC70-1, HSP70-1, AT-HSC70-1, HSC70 | heat shock cognate protein 70-1 | chr5:554055-556334 REVERSE LENGTH=651	Traes_5BL_88E594FCF.1
TC062178	2.70513	0.000355962	0.0343508	gi|475617590|gb|EMT30171.1|hypothetical protein F775_20563 [Aegilops tauschii]	EMT30171	AT3G18180.1 | Symbols: | Glycosyltransferase family 61 protein | chr3:6230270-6231878 FORWARD LENGTH=470	Traes_5DS_8FC433961.2
TC122749	2.70166	0.000601283	0.0408867	gi|326529273|dbj|BAK01030.1|predicted protein [Hordeum vulgare subsp. vulgare]	BAK01030	AT5G06740.1 | Symbols: | Concanavalin A-like lectin protein kinase family protein | chr5:2084094-2086052 FORWARD LENGTH=652	Traes_5BL_DCFF5D65F.1
TC129230	2.69841	0.000225267	0.0288369	gi|475446188|gb|EMT01555.1|hypothetical protein F775_31882 [Aegilops tauschii]	EMT01555	AT3G54630.1 | Symbols: | CONTAINS InterPro DOMAIN/s: Kinetochore protein Ndc80 (InterPro:IPR005550); Has 24780 Blast hits to 15608 proteins in 1321 species: Archae - 545; Bacteria - 2969; Metazoa - 12597; Fungi - 2181; Plants - 1581; Viruses - 39; Other Eukaryotes - 4868 (source: NCBI BLink). | chr3:20221195-20222901 REVERSE LENGTH=568	Traes_5BL_97668CE01.1
TC140946	2.69643	0.000572565	0.0405791	gi|326518362|dbj|BAJ88210.1|predicted protein [Hordeum vulgare subsp. vulgare]	BAJ88210	AT3G13860.1 | Symbols: HSP60-3A | heat shock protein 60-3A | chr3:4561704-4565133 REVERSE LENGTH=572	Traes_1DL_571977793.1
TC132497	2.69608	0.000277592	0.0313069	gi|475624450|gb|EMT32615.1|hypothetical protein F775_13157 [Aegilops tauschii]	EMT32615	AT1G03080.1 | Symbols: | kinase interacting (KIP1-like) family protein | chr1:731794-737332 REVERSE LENGTH=1733	Traes_5DS_480E1D54E.2
TC040144	2.69136	0.000575624	0.0405791	gi|474150495|gb|EMS56914.1|Malonyl-CoA-acyl carrier protein transacylase, mitochondrial [Triticum urartu]	EMS56914	AT2G30200.1 | Symbols: | catalytics;transferases;[acyl-carrier-protein] S-malonyltransferases;binding | chr2:12883162-12885482 REVERSE LENGTH=393	Traes_4DL_9BBFDE200.1
TC091740	2.69045	0.000117807	0.0225317	gi|475578130|gb|EMT18020.1|Isopentenyl-diphosphate Delta-isomerase I [Aegilops tauschii]	EMT18020	AT3G02780.1 | Symbols: IPP2, IPIAT1, IDI2 | isopentenyl pyrophosphate:dimethylallyl pyrophosphate isomerase 2 | chr3:602578-604648 REVERSE LENGTH=284	Traes_2DS_A70A40F38.1
TC102524	2.68817	0.000680028	0.0428449	gi|474060543|gb|EMS53975.1|hypothetical protein TRIUR3_29958 [Triticum urartu]	EMS53975	AT1G76920.1 | Symbols: | F-box family protein | chr1:28892295-28893419 FORWARD LENGTH=374	Traes_2AL_19614862C.2
TC084627	2.68485	0.000250788	0.0300736	gi|474108663|gb|EMS55549.1|hypothetical protein TRIUR3_16917 [Triticum urartu]	EMS55549	AT5G19320.1 | Symbols: RANGAP2 | RAN GTPase activating protein 2 | chr5:6505310-6506947 REVERSE LENGTH=545	TRAES3BF078000050CFD_t1
TC035757	2.68407	0.000213939	0.0285755	gi|326500590|dbj|BAJ94961.1|predicted protein [Hordeum vulgare subsp. vulgare]	BAJ94961	AT4G10320.1 | Symbols: | tRNA synthetase class I (I, L, M and V) family protein | chr4:6397526-6404509 REVERSE LENGTH=1190	Traes_7DL_926D6088C.1
TC080689	2.68132	0.000261461	0.0307007	gi|326526983|dbj|BAK00880.1|predicted protein [Hordeum vulgare subsp. vulgare]	BAK00880	AT3G06130.2 | Symbols: | Heavy metal transport/detoxification superfamily protein | chr3:1853193-1854673 REVERSE LENGTH=349	Traes_4DS_561918E1F1.1
TC055593	2.68093	0.00064355	0.0419846	gi|326497473|dbj|BAK05826.1|predicted protein [Hordeum vulgare subsp. vulgare]	BAK05826	AT4G26410.1 | Symbols: | Uncharacterised conserved protein UCP022280 | chr4:13346760-13348791 FORWARD LENGTH=263	Traes_4DL_9294C72F2.1
TC145969	2.68072	0.000174843	0.0266159	gi|475624450|gb|EMT32615.1|hypothetical protein F775_13157 [Aegilops tauschii]	EMT32615	AT3G22790.1 | Symbols: | Kinase interacting (KIP1-like) family protein | chr3:8052446-8057888 REVERSE LENGTH=1728	Traes_5DS_480E1D54E.2
TC086172	2.67949	0.000497739	0.0386679	gi|474060266|gb|EMS53951.1|MATE efflux family protein 5 [Triticum urartu]	EMS53951	AT5G52450.1 | Symbols: | MATE efflux family protein | chr5:21289042-21291749 REVERSE LENGTH=486	Traes_2DL_3F9CD32D8.2
TC037614	2.67925	7.7e-05	0.0192618	gi|326532300|dbj|BAK05079.1|predicted protein [Hordeum vulgare subsp. vulgare]	BAK05079	AT1G15810.1 | Symbols: | S15/NS1, RNA-binding protein | chr1:5444496-5446271 FORWARD LENGTH=419	Traes_6DL_C77B032AA.2
TC136405	2.67756	7.52e-05	0.0191586	gi|326501058|dbj|BAJ98760.1|predicted protein [Hordeum vulgare subsp. vulgare]	BAJ98760	AT1G29880.1 | Symbols: | glycyl-tRNA synthetase / glycine--tRNA ligase | chr1:10459662-10462781 REVERSE LENGTH=729	Traes_7DS_817122161.1
TC122121	2.67431	0.000192046	0.0277018	gi|473865714|gb|EMS47652.1|T-complex protein 1 subunit gamma [Triticum urartu]	EMS47652	AT5G26360.1 | Symbols: | TCP-1/cpn60 chaperonin family protein | chr5:9255561-9258891 REVERSE LENGTH=555	Traes_7DL_C0E245B1B.1
TC033526	2.672	0.000101828	0.0213404	gi|475556915|gb|EMT12724.1|U-box domain-containing protein 45 [Aegilops tauschii]	EMT12724	AT1G27910.1 | Symbols: PUB45, ATPUB45 | plant U-box 45 | chr1:9720962-9723975 REVERSE LENGTH=768	Traes_3B_59F3A656E.1
TC107913	2.67159	0.000182579	0.026936	gi|357151693|ref|XP_003575873.1|PREDICTED: 40S ribosomal protein S28-like [Brachypodium distachyon]	XP_003575873	AT5G03850.1 | Symbols: | Nucleic acid-binding, OB-fold-like protein | chr5:1028542-1028736 REVERSE LENGTH=64	Traes_4BS_071914ED5.1
TC064649	2.67056	0.000359869	0.0344775
TC114758	2.67052	2.07e-05	0.0100761	gi|359473044|ref|XP_002278803.2|PREDICTED: 60S ribosomal protein L44-like [Vitis vinifera]	XP_002278803	AT4G14320.1 | Symbols: | Zinc-binding ribosomal protein family protein | chr4:8242684-8243805 REVERSE LENGTH=105	Traes_4DS_D209EA35A.1
TC020617	2.67025	3.45e-05	0.0134477	gi|475572794|gb|EMT16591.1|T-complex protein 1 subunit alpha [Aegilops tauschii]	EMT16591	AT3G20050.1 | Symbols: ATTCP-1, TCP-1 | T-complex protein 1 alpha subunit | chr3:6998544-7002266 REVERSE LENGTH=545	Traes_4AL_3C11D1759.1
TC021649	2.66901	2.35e-05	0.0108754	gi|475560007|gb|EMT13463.1|Ras-related protein Rab11B [Aegilops tauschii]	EMT13463	AT5G60860.1 | Symbols: AtRABA1f, RABA1f | RAB GTPase homolog A1F | chr5:24484750-24485565 FORWARD LENGTH=217	Traes_5BL_F573080E8.1
TC039764	2.6686	0.00107037	0.0489537	gi|1707940|sp|P55238.1|GLGS_HORVURecName: Full=Glucose-1-phosphate adenylyltransferase small subunit, chloroplastic/amyloplastic; AltName: Full=ADP-glucose pyrophosphorylase; AltName: Full=ADP-glucose synthase; AltName: Full=AGPase B; AltName: Full=Alpha-D-glucose-1-phosphate adenyl transferase; Flags: Precursor >gi|1143502|emb|CAA88450.1| ADP-glucose pyrophosphorylase small subunit [Hordeum vulg…	P55238	AT5G48300.1 | Symbols: ADG1, APS1 | ADP glucose pyrophosphorylase 1 | chr5:19570326-19572557 FORWARD LENGTH=520	Traes_7DS_02539EB3B.1
TC023095	2.66667	0.000508862	0.0390842	gi|6505722|dbj|BAA87875.1|ribosomal RNA apurinic site specific lyase [Triticum aestivum] >gi|6513849|dbj|BAA87876.1| ribosomal RNA apurinic site specific lyase [Triticum aestivum]	BAA87875	AT1G69630.1 | Symbols: | F-box/RNI-like superfamily protein | chr1:26191640-26193174 REVERSE LENGTH=451	TRAES3BF280200010CFD_t1
TC059429	2.66007	0.00093453	0.0481315	gi|326498985|dbj|BAK02478.1|predicted protein [Hordeum vulgare subsp. vulgare]	BAK02478	AT2G09990.1 | Symbols: | Ribosomal protein S5 domain 2-like superfamily protein | chr2:3781442-3781882 FORWARD LENGTH=146	Traes_5BL_A1D3A3447.1
TC107911	2.65828	0.000744174	0.0448026	gi|238005736|gb|ACR33903.1|unknown [Zea mays]	ACR33903		Traes_3AL_EEEA5630E.1
TC071132	2.65187	3.42e-05	0.01341	gi|226492818|ref|NP_001140578.1|uncharacterized protein LOC100272648 [Zea mays] >gi|194700054|gb|ACF84111.1| unknown [Zea mays]	NP_001140578	AT1G56070.1 | Symbols: LOS1 | Ribosomal protein S5/Elongation factor G/III/V family protein | chr1:20968245-20971077 REVERSE LENGTH=843	Traes_5BL_C41169E6A.1
TC043645	2.64706	0.000709953	0.0438224	gi|218191888|gb|EEC74315.1|hypothetical protein OsI_09588 [Oryza sativa Indica Group]	EEC74315	AT5G42180.1 | Symbols: | Peroxidase superfamily protein | chr5:16852702-16854021 FORWARD LENGTH=317	Traes_2AL_F83C1236C.1
TC059527	2.64615	0.000970085	0.0486041	gi|474434016|gb|EMS68098.1|Subtilisin-chymotrypsin inhibitor-2A [Triticum urartu]	EMS68098		Traes_5BL_64C4C409F.1
TC058150	2.64607	0.000168777	0.0261694	gi|326503856|dbj|BAK02714.1|predicted protein [Hordeum vulgare subsp. vulgare]	BAK02714	AT5G46160.1 | Symbols: | Ribosomal protein L14p/L23e family protein | chr5:18711456-18712341 REVERSE LENGTH=173	Traes_5BS_56C3CD7DA.1
TC017449	2.64474	0.000406046	0.0360139	gi|474154254|gb|EMS57077.1|3-isopropylmalate dehydrogenase 2, chloroplastic [Triticum urartu]	EMS57077	AT5G14200.1 | Symbols: ATIMD1, IMD1 | isopropylmalate dehydrogenase 1 | chr5:4576220-4578111 FORWARD LENGTH=409	Traes_2BL_6552196A1.1
TC057699	2.64444	0.000322496	0.0331572
TC011808	2.64407	0.000123108	0.0229297	gi|357133630|ref|XP_003568427.1|PREDICTED: protein CGI121-like [Brachypodium distachyon]	XP_003568427	AT4G34412.1 | Symbols: | CONTAINS InterPro DOMAIN/s: Kinase binding protein CGI-121 (InterPro:IPR013926); Has 275 Blast hits to 275 proteins in 139 species: Archae - 0; Bacteria - 5; Metazoa - 98; Fungi - 109; Plants - 42; Viruses - 0; Other Eukaryotes - 21 (source: NCBI BLink). | chr4:16453099-16454515 REVERSE LENGTH=172	Traes_3DS_D2540F724.2
TC018727	2.64151	8.16e-05	0.0194384	gi|326493422|dbj|BAJ85172.1|predicted protein [Hordeum vulgare subsp. vulgare]	BAJ85172	AT1G79500.4 | Symbols: AtkdsA1 | Aldolase-type TIM barrel family protein | chr1:29903604-29905989 FORWARD LENGTH=290	Traes_2DS_DD4078AC6.1
TC112576	2.64	0.000318743	0.0330296	gi|475605852|gb|EMT26213.1|Transcription factor bHLH49 [Aegilops tauschii]	EMT26213	AT1G68920.3 | Symbols: | basic helix-loop-helix (bHLH) DNA-binding superfamily protein | chr1:25915620-25917675 FORWARD LENGTH=485	Traes_7DS_A4CA05A36.1
TC145334	2.639	0.000167868	0.0261372	gi|357135037|ref|XP_003569118.1|PREDICTED: actin-97-like [Brachypodium distachyon] >gi|24496452|gb|AAN59956.1| actin [Hordeum vulgare] >gi|58533114|gb|AAW78911.1| actin [Triticum turgidum] >gi|58533119|gb|AAW78915.1| actin [Triticum aestivum] >gi|326516064|dbj|BAJ88055.1| predicted protein [Hordeum vulgare subsp. vulgare] >gi|474287474|gb|EMS61172.1| Actin-97 [Triticum urartu] >gi|475566477|gb|EM…	XP_003569118	AT5G09810.1 | Symbols: ACT7 | actin 7 | chr5:3052809-3054220 FORWARD LENGTH=377	Traes_1DS_A7A785837.1
TC076114	2.63768	0.000157114	0.0254466	gi|475517932|gb|EMT06144.1|hypothetical protein F775_01295 [Aegilops tauschii]	EMT06144	AT1G07705.1 | Symbols: | NOT2 / NOT3 / NOT5 family | chr1:2382090-2385282 FORWARD LENGTH=546	Traes_5BL_4053FBF1A.2
TC018039	2.63514	1.82e-05	0.00931641	gi|474443811|gb|EMS68518.1|hypothetical protein TRIUR3_07606 [Triticum urartu]	EMS68518	AT1G22060.1 | Symbols: | LOCATED IN: vacuole; EXPRESSED IN: 23 plant structures; EXPRESSED DURING: 13 growth stages; BEST Arabidopsis thaliana protein match is: FBD, F-box and Leucine Rich Repeat domains containing protein (TAIR:AT1G22000.1); Has 84739 Blast hits to 38714 proteins in 2257 species: Archae - 1436; Bacteria - 11314; Metazoa - 40747; Fungi - 7706; Plants - 4675; Viruses - 308; Other …	Traes_6DL_5DE35B12C.2
TC044892	2.62333	0.000542998	0.040128	gi|168006885|ref|XP_001756139.1|predicted protein [Physcomitrella patens subsp. patens] >gi|168015215|ref|XP_001760146.1| predicted protein [Physcomitrella patens subsp. patens] >gi|168056897|ref|XP_001780454.1| predicted protein [Physcomitrella patens subsp. patens] >gi|162668130|gb|EDQ54744.1| predicted protein [Physcomitrella patens subsp. patens] >gi|162688526|gb|EDQ74902.1| predicted protein…	XP_001756139	AT5G03850.1 | Symbols: | Nucleic acid-binding, OB-fold-like protein | chr5:1028542-1028736 REVERSE LENGTH=64	Traes_3AL_C0DE37B98.1
TC040039	2.62	0.000319536	0.0330415	gi|183211902|gb|ACC59201.1|plastid alpha-1,4-glucan phosphorylase [Triticum aestivum]	ACC59201	AT3G29320.1 | Symbols: | Glycosyl transferase, family 35 | chr3:11252871-11257587 FORWARD LENGTH=962	Traes_5DL_64F27292C.1
TC048293	2.61975	0.000168355	0.0261463	gi|310656774|gb|ADP02205.1|pescadillo N domain-containing protein [Triticum aestivum]	ADP02205	AT5G14520.1 | Symbols: | pescadillo-related | chr5:4680789-4684330 REVERSE LENGTH=590	Traes_4DS_1B3554F1F.1
TC024823	2.61905	0.000480882	0.0380735	gi|326525453|dbj|BAJ88773.1|predicted protein [Hordeum vulgare subsp. vulgare]	BAJ88773	AT3G25500.1 | Symbols: AFH1, FH1, AHF1, ATFH1 | formin homology 1 | chr3:9251320-9254826 REVERSE LENGTH=1051	Traes_1DS_F34758166.1
TC038643	2.61818	0.000254498	0.0302647	gi|475624416|gb|EMT32596.1|Putative salt tolerance-like protein [Aegilops tauschii]	EMT32596		Traes_6DL_18E00F8E4.1
TC055560	2.61616	4.1e-05	0.0145962	gi|475590673|gb|EMT21537.1|hypothetical protein F775_15618 [Aegilops tauschii]	EMT21537	AT2G30820.2 | Symbols: | unknown protein; BEST Arabidopsis thaliana protein match is: unknown protein (TAIR:AT1G06660.1); Has 35333 Blast hits to 34131 proteins in 2444 species: Archae - 798; Bacteria - 22429; Metazoa - 974; Fungi - 991; Plants - 531; Viruses - 0; Other Eukaryotes - 9610 (source: NCBI BLink). | chr2:13129800-13132391 FORWARD LENGTH=421	Traes_7BL_FBF8028AE.2
TC015585	2.61538	0.000308894	0.0327362	gi|357118298|ref|XP_003560892.1|PREDICTED: uncharacterized protein LOC100838141 [Brachypodium distachyon]	XP_003560892	AT1G50140.1 | Symbols: | P-loop containing nucleoside triphosphate hydrolases superfamily protein | chr1:18569921-18578663 REVERSE LENGTH=1003	Traes_7DS_6DCCD45B2.2
TC110237	2.61429	0.000234977	0.0295221	gi|326526351|dbj|BAJ97192.1|predicted protein [Hordeum vulgare subsp. vulgare]	BAJ97192	AT5G45290.1 | Symbols: | RING/U-box superfamily protein | chr5:18350011-18352092 REVERSE LENGTH=545	Traes_1AL_03BE98076.2
TC039784	2.61392	0.000491197	0.0383638				TRAES3BF035900030CFD_t1
TC004510	2.61333	0.00081909	0.0460242	Chromodomain-helicase-DNA-binding protein 4 [Triticum urartu]	EMS62774	AT3G14980.1 | Symbols: | Acyl-CoA N-acyltransferase with RING/FYVE/PHD-type zinc finger protein | chr3:5039931-5044811 REVERSE LENGTH=1189	Traes_2AL_F68D162A8.2
TC137458	2.6129	0.000803218	0.0457888				Traes_5DL_CC0CB6BD4.1
TC116068	2.6087	0.000800463	0.0457751	gi|326525453|dbj|BAJ88773.1|predicted protein [Hordeum vulgare subsp. vulgare]	BAJ88773	AT3G25500.1 | Symbols: AFH1, FH1, AHF1, ATFH1 | formin homology 1 | chr3:9251320-9254826 REVERSE LENGTH=1051	Traes_1DS_F34758166.1
TC089558	2.60839	0.000265452	0.0310227	gi|474213283|gb|EMS58931.1|Eukaryotic translation initiation factor 2 subunit 3 [Triticum urartu]	EMS58931	AT1G04170.1 | Symbols: EIF2 GAMMA | eukaryotic translation initiation factor 2 gamma subunit | chr1:1097423-1099702 FORWARD LENGTH=465	Traes_1AL_68DD2EA1E.1
TC034599	2.60784	0.000159546	0.0255627	gi|218202275|gb|EEC84702.1|hypothetical protein OsI_31642 [Oryza sativa Indica Group]	EEC84702	AT5G67020.1 | Symbols: | unknown protein; BEST Arabidopsis thaliana protein match is: unknown protein (TAIR:AT3G50340.1); Has 1807 Blast hits to 1807 proteins in 277 species: Archae - 0; Bacteria - 0; Metazoa - 736; Fungi - 347; Plants - 385; Viruses - 0; Other Eukaryotes - 339 (source: NCBI BLink). | chr5:26749962-26751146 FORWARD LENGTH=394	Traes_5BL_ECA7A48BC.2
TC074344	2.60743	5.3e-05	0.0164163	gi|32400867|gb|AAP80665.1|AF479046_1elongation factor-1 alpha, partial [Triticum aestivum]	AAP80665	AT1G07930.2 | Symbols: | GTP binding Elongation factor Tu family protein | chr1:2459014-2460458 FORWARD LENGTH=372	Traes_5DL_B38FE5CB3.1
TC009927	2.60714	0.000291852	0.0320706	Glyco_hydro_1 domain-containing protein [Triticum aestivum]	ADP02193	AT3G18080.1 | Symbols: BGLU44 | B-S glucosidase 44 | chr3:6191586-6194124 FORWARD LENGTH=512	Traes_4DS_29F298799.1
TC058952	2.60563	0.000105728	0.0216775	gi|22002968|emb|CAD43076.1|putative CENP-E-like kinetochore protein [Hordeum vulgare subsp. vulgare]	CAD43076	AT5G06670.1 | Symbols: | P-loop containing nucleoside triphosphate hydrolases superfamily protein | chr5:2048243-2055019 REVERSE LENGTH=986	Traes_2DL_EF795BD9F.1
TC145747	2.6055	6e-05	0.0173699				Traes_4BL_ACC8ED9AA1.1
TC089562	2.60432	0.000258248	0.0304675				Traes_1BL_FF64C1665.1
TC022601	2.59932	0.000115468	0.0225317	gi|475554973|gb|EMT12343.1|Elongation factor 1-alpha [Aegilops tauschii] >gi|475565852|gb|EMT14897.1| Elongation factor 1-alpha [Aegilops tauschii]	EMT12343	AT5G60390.3 | Symbols: | GTP binding Elongation factor Tu family protein | chr5:24289226-24290675 FORWARD LENGTH=449	Traes_2DS_F098FAACB.1
TC143748	2.59878	0.000297337	0.032254	gi|474378284|gb|EMS64350.1|hypothetical protein TRIUR3_26680 [Triticum urartu]	EMS64350	AT4G32330.2 | Symbols: | TPX2 (targeting protein for Xklp2) protein family | chr4:15609801-15611867 FORWARD LENGTH=436	Traes_6BS_560511373.1
TC026145	2.59687	0.000222918	0.0288011	gi|326529121|dbj|BAK00954.1|predicted protein [Hordeum vulgare subsp. vulgare] >gi|326529161|dbj|BAK00974.1| predicted protein [Hordeum vulgare subsp. vulgare] >gi|326531290|dbj|BAK04996.1| predicted protein [Hordeum vulgare subsp. vulgare]	BAK00954	AT2G24200.3 | Symbols: | Cytosol aminopeptidase family protein | chr2:10287017-10289450 REVERSE LENGTH=484	Traes_6BL_98C66424D.1
TC024608	2.59524	0.000851057	0.0465926	gi|475589547|gb|EMT21196.1|Bifunctional purine biosynthesis protein purH [Aegilops tauschii]	EMT21196	AT2G35040.1 | Symbols: | AICARFT/IMPCHase bienzyme family protein | chr2:14765347-14768269 REVERSE LENGTH=596	Traes_1AL_3336F1DFB.1
TC038208	2.59441	7.75e-06	0.00563254	gi|475449205|gb|EMT01651.1|Putative U3 small nucleolar RNA-associated protein 11 [Aegilops tauschii]	EMT01651	AT3G60360.1 | Symbols: EDA14, UTP11 | embryo sac development arrest 14 | chr3:22312477-22314002 REVERSE LENGTH=228	Traes_3AL_B659FFD12.2
TC084623	2.59403	0.000401969	0.0359303	gi|474108663|gb|EMS55549.1|hypothetical protein TRIUR3_16917 [Triticum urartu]	EMS55549	AT3G63130.2 | Symbols: RANGAP1 | RAN GTPase activating protein 1 | chr3:23325108-23326715 FORWARD LENGTH=535	Traes_3AL_64ED0DEF61.1
TC126756	2.5931	0.000131237	0.0235842	gi|326496887|dbj|BAJ98470.1|predicted protein [Hordeum vulgare subsp. vulgare]	BAJ98470	AT1G31660.1 | Symbols: | CONTAINS InterPro DOMAIN/s: Bystin (InterPro:IPR007955); Has 475 Blast hits to 467 proteins in 210 species: Archae - 0; Bacteria - 9; Metazoa - 155; Fungi - 139; Plants - 55; Viruses - 0; Other Eukaryotes - 117 (source: NCBI BLink). | chr1:11331176-11333440 REVERSE LENGTH=444	Traes_2AL_9DC58DF84.1
TC060345	2.5903	0.000227515	0.029	gi|18449343|gb|AAL70109.1|AF467542_1putative aldehyde dehydrogenase WIS1 [Triticum aestivum]	AAL70109	AT5G62530.1 | Symbols: ALDH12A1, ATP5CDH, P5CDH | aldehyde dehydrogenase 12A1 | chr5:25099768-25103159 REVERSE LENGTH=556	Traes_1AL_5E4EECFBC.1
TC055895	2.58974	0.000315205	0.0329453	gi|473736627|gb|EMS45298.1|Disease resistance protein RPM1 [Triticum urartu]	EMS45298	AT3G46730.1 | Symbols: | NB-ARC domain-containing disease resistance protein | chr3:17213069-17215612 REVERSE LENGTH=847	Traes_6AL_8BF77066D.3
TC036088	2.58929	0.000299271	0.0323515	gi|326507030|dbj|BAJ95592.1|predicted protein [Hordeum vulgare subsp. vulgare]	BAJ95592	AT4G39790.1 | Symbols: | Protein of unknown function (DUF630 and DUF632) | chr4:18462316-18464584 REVERSE LENGTH=657	Traes_4AL_D98CD6CCD.2
TC124998	2.58824	0.000777352	0.0453493	gi|475564206|gb|EMT14475.1|Zinc metalloprotease zmpB [Aegilops tauschii]	EMT14475	AT5G24580.1 | Symbols: | Heavy metal transport/detoxification superfamily protein | chr5:8410394-8412087 REVERSE LENGTH=319	Traes_5DL_CC0CB6BD4.1
TC039692	2.58491	0.000312835	0.0329453	gi|326516966|dbj|BAJ96475.1|predicted protein [Hordeum vulgare subsp. vulgare] >gi|326530774|dbj|BAK01185.1| predicted protein [Hordeum vulgare subsp. vulgare]	BAJ96475	AT2G37250.1 | Symbols: ADK, ATPADK1 | adenosine kinase | chr2:15641991-15643318 FORWARD LENGTH=284	Traes_4DL_88E010FD6.1
TC039289	2.58427	0.000110627	0.0221262	gi|474389517|gb|EMS65222.1|putative 39S ribosomal protein L24, mitochondrial [Triticum urartu]	EMS65222	AT5G23535.1 | Symbols: | KOW domain-containing protein | chr5:7935871-7937127 FORWARD LENGTH=159	Traes_4AL_922EC410A.1
TC035282	2.58106	1.01e-05	0.00633204	gi|357128584|ref|XP_003565952.1|PREDICTED: eukaryotic translation initiation factor 3 subunit L-like [Brachypodium distachyon]	XP_003565952	AT5G25757.1 | Symbols: | RNA polymerase I-associated factor PAF67 | chr5:8965515-8967460 REVERSE LENGTH=514	TRAES3BF049800050CFD_t1
TC097871	2.58088	0.000163547	0.0259033	gi|474386577|gb|EMS65034.1|hypothetical protein TRIUR3_04158 [Triticum urartu]	EMS65034	AT3G05060.1 | Symbols: | NOP56-like pre RNA processing ribonucleoprotein | chr3:1413174-1415564 REVERSE LENGTH=533	Traes_1BL_282ACB9CF.2
TC015718	2.58057	0.000181243	0.0267949	gi|326528601|dbj|BAJ93482.1|predicted protein [Hordeum vulgare subsp. vulgare]	BAJ93482	AT1G24510.1 | Symbols: | TCP-1/cpn60 chaperonin family protein | chr1:8685504-8688101 REVERSE LENGTH=535	Traes_7DL_7803A2E53.2
TC007078	2.57944	0.000272536	0.0311587	Histone H2AX [Aegilops tauschii]	EMT07506	AT4G27230.2 | Symbols: HTA2 | histone H2A 2 | chr4:13637515-13638325 REVERSE LENGTH=131	Traes_7AL_28E45C82A.1
TC140651	2.57798	0.000438872	0.0369633	gi|326518120|dbj|BAK07312.1|predicted protein [Hordeum vulgare subsp. vulgare]	BAK07312	AT5G04130.1 | Symbols: GYRB2 | DNA GYRASE B2 | chr5:1122084-1128031 REVERSE LENGTH=732	TRAES3BF077500010CFD_t1
TC119028	2.57754	6.84e-05	0.0183647	gi|326500592|dbj|BAJ94962.1|predicted protein [Hordeum vulgare subsp. vulgare]	BAJ94962	AT4G35390.1 | Symbols: AGF1 | AT-hook protein of GA feedback 1 | chr4:16829603-16830502 FORWARD LENGTH=299	Traes_6AL_FD7CB5B631.2
TC145654	2.57709	0.000735965	0.0445587	gi|326533018|dbj|BAK01882.1|predicted protein [Hordeum vulgare subsp. vulgare]	BAK01882	AT3G59650.1 | Symbols: | mitochondrial ribosomal protein L51/S25/CI-B8 family protein | chr3:22033216-22033928 FORWARD LENGTH=119	Traes_3DS_67D44649D.2
TC052196	2.57471	0.00103636	0.0487257	gi|297613453|ref|NP_001067171.2|Os12g0592200 [Oryza sativa Japonica Group] >gi|255670444|dbj|BAF30190.2| Os12g0592200 [Oryza sativa Japonica Group]	NP_001067171		Traes_5BS_022CDBF84.1
TC062260	2.57471	7.92e-05	0.0193276	gi|474302922|gb|EMS61685.1|hypothetical protein TRIUR3_08087 [Triticum urartu]	EMS61685	AT2G22140.1 | Symbols: ATEME1B, EME1B | essential meiotic endonuclease 1B | chr2:9414895-9418584 REVERSE LENGTH=551	Traes_2BL_DA42D6BA6.2
TC021617	2.57185	0.000736214	0.0445587	gi|357132908|ref|XP_003568070.1|PREDICTED: mitochondrial-processing peptidase subunit alpha-like [Brachypodium distachyon]	XP_003568070	AT3G16480.1 | Symbols: MPPalpha | mitochondrial processing peptidase alpha subunit | chr3:5599906-5602716 FORWARD LENGTH=499	Traes_1DL_91D91B69A.1
TC058675	2.56944	0.00104057	0.0487257	gi|326527445|dbj|BAK07997.1|predicted protein [Hordeum vulgare subsp. vulgare]	BAK07997	AT3G58470.1 | Symbols: | nucleic acid binding;methyltransferases | chr3:21627070-21628507 REVERSE LENGTH=248	Traes_5BL_B5FEA5AD6.1
TC101687	2.56757	0.000937441	0.0481315	gi|475612817|gb|EMT28550.1|Disease resistance protein RPP8 [Aegilops tauschii]	EMT28550		Traes_7AL_0E46197BE.1
TC138341	2.5639	0.000579361	0.0405791	gi|326488585|dbj|BAJ93961.1|predicted protein [Hordeum vulgare subsp. vulgare]	BAJ93961	AT3G15000.1 | Symbols: | cobalt ion binding | chr3:5050321-5052121 FORWARD LENGTH=395	Traes_5AL_982F18037.1
TC147314	2.56291	0.000367378	0.0347802	gi|326487510|dbj|BAJ89739.1|predicted protein [Hordeum vulgare subsp. vulgare] >gi|326498859|dbj|BAK02415.1| predicted protein [Hordeum vulgare subsp. vulgare]	BAJ89739	AT3G59890.2 | Symbols: | Dihydrodipicolinate reductase, bacterial/plant | chr3:22124497-22126369 REVERSE LENGTH=343	Traes_1BS_932D73E93.2
TC059357	2.5625	6.02e-05	0.0173699	gi|326504828|dbj|BAK06705.1|predicted protein [Hordeum vulgare subsp. vulgare]	BAK06705	AT5G56220.1 | Symbols: | P-loop containing nucleoside triphosphate hydrolases superfamily protein | chr5:22754871-22757792 FORWARD LENGTH=973	Traes_7AS_DA62D0E7F1.1
TC020868	2.55714	0.00083322	0.0462256	gi|226528752|ref|NP_001146736.1|uncharacterized protein LOC100280338 [Zea mays] >gi|219888539|gb|ACL54644.1| unknown [Zea mays]	NP_001146736	AT5G13000.2 | Symbols: ATGSL12, gsl12 | glucan synthase-like 12 | chr5:4110445-4121202 REVERSE LENGTH=1914	Traes_7DL_7705338E6.1
TC004985	2.55556	0.000593381	0.0408206	Serine carboxypeptidase-like 27 [Triticum urartu]	EMS47606	AT3G07990.1 | Symbols: SCPL27 | serine carboxypeptidase-like 27 | chr3:2552544-2554644 FORWARD LENGTH=459	Traes_3AL_A306585EF.2
TC006292	2.55435	7.67e-05	0.0192618	hypothetical protein F775_31989 [Aegilops tauschii]	EMT23175	AT1G19990.1 | Symbols: | unknown protein; FUNCTIONS IN: molecular_function unknown; INVOLVED IN: biological_process unknown; LOCATED IN: cellular_component unknown; EXPRESSED IN: cultured cell; BEST Arabidopsis thaliana protein match is: unknown protein (TAIR:AT5G11600.1); Has 11256 Blast hits to 7192 proteins in 541 species: Archae - 6; Bacteria - 629; Metazoa - 4714; Fungi - 936; Plants - 545; …	Traes_4BL_AAB16ED8A.2
TC113594	2.55357	0.000620298	0.0413179	gi|474111826|gb|EMS55704.1|Disease resistance protein RPM1 [Triticum urartu]	EMS55704	AT3G07040.1 | Symbols: RPM1, RPS3 | NB-ARC domain-containing disease resistance protein | chr3:2226244-2229024 REVERSE LENGTH=926	Traes_7AS_DE6CCDDDD.2
TC100035	2.55137	8.71e-05	0.0197735	gi|359479174|ref|XP_003632230.1|PREDICTED: calmodulin-related protein isoform 4 [Vitis vinifera]	XP_003632230	AT2G27030.3 | Symbols: CAM5 | calmodulin 5 | chr2:11532069-11534176 FORWARD LENGTH=181	Traes_3DS_ADDBB641F.1
TC022643	2.55102	4.79e-05	0.0157027	gi|326516820|dbj|BAJ96402.1|predicted protein [Hordeum vulgare subsp. vulgare]	BAJ96402	AT3G25110.1 | Symbols: AtFaTA, FaTA | fatA acyl-ACP thioesterase | chr3:9146589-9148273 REVERSE LENGTH=362	Traes_5BL_3CEA3D2B4.2
TC064323	2.54822	0.000142037	0.0245811	gi|326491885|dbj|BAJ98167.1|predicted protein [Hordeum vulgare subsp. vulgare]	BAJ98167	AT1G18080.1 | Symbols: ATARCA, RACK1A_AT, RACK1A | Transducin/WD40 repeat-like superfamily protein | chr1:6222325-6223901 FORWARD LENGTH=327	Traes_3AL_A379BDDC5.1
TC021299	2.54762	0.000469055	0.0376241	gi|218198236|gb|EEC80663.1|hypothetical protein OsI_23068 [Oryza sativa Indica Group]	EEC80663	AT5G52450.1 | Symbols: | MATE efflux family protein | chr5:21289042-21291749 REVERSE LENGTH=486	Traes_7DS_74064623D.2
TC035885	2.54586	0.000349834	0.0340826	gi|195628612|gb|ACG36136.1|histone H4 [Zea mays]	ACG36136	AT1G07660.2 | Symbols: | Histone superfamily protein | chr1:2369212-2369523 FORWARD LENGTH=86	Traes_6AS_BC0BD9D84.1
TC112356	2.54545	0.000195189	0.0279637	gi|357150607|ref|XP_003575516.1|PREDICTED: uncharacterized protein LOC100833417 [Brachypodium distachyon]	XP_003575516	AT5G54440.1 | Symbols: CLUB, AtTRS130 | CLUB | chr5:22100056-22107695 FORWARD LENGTH=1259	Traes_5AS_9096D818E.1
TC115438	2.54545	0.000630003	0.0416153	gi|475433252|gb|EMT01245.1|hypothetical protein F775_18149 [Aegilops tauschii]	EMT01245	AT1G75150.1 | Symbols: | unknown protein; Has 38228 Blast hits to 24529 proteins in 1168 species: Archae - 169; Bacteria - 4103; Metazoa - 14594; Fungi - 5866; Plants - 1861; Viruses - 317; Other Eukaryotes - 11318 (source: NCBI BLink). | chr1:28204709-28208512 REVERSE LENGTH=784	Traes_5DL_41B1DCFEB.1
TC121477	2.54227	0.000732493	0.0445587	gi|357151693|ref|XP_003575873.1|PREDICTED: 40S ribosomal protein S28-like [Brachypodium distachyon]	XP_003575873	AT5G03850.1 | Symbols: | Nucleic acid-binding, OB-fold-like protein | chr5:1028542-1028736 REVERSE LENGTH=64	Traes_3AL_C0DE37B98.1
TC011783	2.53982	0.00012957	0.0234306	gi|326487540|dbj|BAK05442.1|predicted protein [Hordeum vulgare subsp. vulgare] >gi|326488651|dbj|BAJ97937.1| predicted protein [Hordeum vulgare subsp. vulgare] >gi|326530440|dbj|BAJ97646.1| predicted protein [Hordeum vulgare subsp. vulgare]	BAK05442	AT5G20890.1 | Symbols: | TCP-1/cpn60 chaperonin family protein | chr5:7087020-7089906 REVERSE LENGTH=527	Traes_5DL_6A497D966.2
TC056044	2.53929	6.47e-05	0.0179901	gi|475605726|gb|EMT26177.1|50S ribosomal protein L18 [Aegilops tauschii]	EMT26177	AT5G27820.1 | Symbols: | Ribosomal L18p/L5e family protein | chr5:9860584-9860928 FORWARD LENGTH=114	Traes_3AS_9FAAC4773.1
TC000927	2.53846	0.000683284	0.0429412	Disease resistance protein RPP13 [Aegilops tauschii]	EMT09966	AT1G50180.1 | Symbols: | NB-ARC domain-containing disease resistance protein | chr1:18584235-18587136 FORWARD LENGTH=857	Traes_1AS_AEF846E0A.2
TC032895	2.53846	5.75e-05	0.0171637	gi|475576275|gb|EMT17503.1|hypothetical protein F775_30781 [Aegilops tauschii]	EMT17503	AT2G41620.1 | Symbols: | Nucleoporin interacting component (Nup93/Nic96-like) family protein | chr2:17350419-17354997 REVERSE LENGTH=861	Traes_4BS_CEF6E0A4E.2
TC125555	2.53799	0.000102808	0.0214252				Traes_1DL_B2CA253F1.1
TC044122	2.53691	0.000822182	0.0460242
TC146867	2.53678	0.000531326	0.0397119	gi|326490684|dbj|BAJ90009.1|predicted protein [Hordeum vulgare subsp. vulgare] >gi|326500116|dbj|BAJ90893.1| predicted protein [Hordeum vulgare subsp. vulgare] >gi|326514686|dbj|BAJ99704.1| predicted protein [Hordeum vulgare subsp. vulgare] >gi|326525913|dbj|BAJ93133.1| predicted protein [Hordeum vulgare subsp. vulgare] >gi|326528389|dbj|BAJ93383.1| predicted protein [Hordeum vulgare subsp. vulga…	BAJ90009	AT2G39990.1 | Symbols: EIF2, AteIF3f, eIF3F | eukaryotic translation initiation factor 2 | chr2:16698332-16699929 REVERSE LENGTH=293	Traes_6AS_1E6A90D78.1
TC050205	2.53505	0.000132748	0.0236179	gi|473865714|gb|EMS47652.1|T-complex protein 1 subunit gamma [Triticum urartu]	EMS47652	AT5G26360.1 | Symbols: | TCP-1/cpn60 chaperonin family protein | chr5:9255561-9258891 REVERSE LENGTH=555	Traes_7BL_9B64DB4A7.1
TC070194	2.53226	0.000424121	0.036785	gi|473762578|gb|EMS45849.1|Disease resistance protein RPP13 [Triticum urartu]	EMS45849	AT3G46530.1 | Symbols: RPP13 | NB-ARC domain-containing disease resistance protein | chr3:17130739-17133246 REVERSE LENGTH=835	Traes_1AS_FB0310A96.2
TC046424	2.53049	7.38e-05	0.0188993	gi|475544186|gb|EMT10279.1|hypothetical protein F775_03942 [Aegilops tauschii]	EMT10279	AT4G13985.1 | Symbols: FBD1 | FBD-associated F-box protein | chr4:8080118-8081669 REVERSE LENGTH=459	Traes_7BL_BD59A80DE.1
TC040035	2.5303	0.00019637	0.0279883	gi|326526415|dbj|BAJ97224.1|predicted protein [Hordeum vulgare subsp. vulgare]	BAJ97224	AT3G16840.1 | Symbols: | P-loop containing nucleoside triphosphate hydrolases superfamily protein | chr3:5738020-5743042 REVERSE LENGTH=826	Traes_2DL_C0475B442.1
TC010804	2.52941	0.000999855	0.0487257	gi|475584937|gb|EMT19916.1|Beta-fructofuranosidase 1 [Aegilops tauschii]	EMT19916	AT1G62660.1 | Symbols: | Glycosyl hydrolases family 32 protein | chr1:23199949-23203515 FORWARD LENGTH=648	Traes_6AS_73BB49D01.1
TC145781	2.52679	3.25e-05	0.0131331	gi|326501326|dbj|BAJ98894.1|predicted protein [Hordeum vulgare subsp. vulgare]	BAJ98894	AT4G34090.1 | Symbols: | unknown protein; FUNCTIONS IN: molecular_function unknown; INVOLVED IN: biological_process unknown; LOCATED IN: chloroplast, chloroplast stroma; EXPRESSED IN: 22 plant structures; EXPRESSED DURING: 13 growth stages; BEST Arabidopsis thaliana protein match is: unknown protein (TAIR:AT2G23370.1); Has 30201 Blast hits to 17322 proteins in 780 species: Archae - 12; Bacteria -…	Traes_5AL_D1FA8D06E.1
TC033722	2.52555	0.000719294	0.0442304	gi|475541700|gb|EMT09823.1|hypothetical protein F775_07530 [Aegilops tauschii]	EMT09823	AT3G02490.1 | Symbols: | Pentatricopeptide repeat (PPR) superfamily protein | chr3:513607-515604 FORWARD LENGTH=665	Traes_6AS_B0C8CD0E5.2
TC121575	2.52439	0.000772263	0.0453493	gi|475601367|gb|EMT24805.1|hypothetical protein F775_09662 [Aegilops tauschii]	EMT24805	AT1G45207.2 | Symbols: | Remorin family protein | chr1:17130703-17133548 REVERSE LENGTH=555	Traes_6DL_1F6E2665D.1
TC067430	2.52308	5.29e-05	0.0164163	gi|226504096|ref|NP_001150677.1|RALFL33 precursor [Zea mays] >gi|195623130|gb|ACG33395.1| RALFL33 [Zea mays] >gi|195641010|gb|ACG39973.1| RALFL33 [Zea mays] >gi|219886981|gb|ACL53865.1| unknown [Zea mays] >gi|413920895|gb|AFW60827.1| RALFL33 [Zea mays]	NP_001150677	AT3G16570.1 | Symbols: RALF23, ATRALF23 | rapid alkalinization factor 23 | chr3:5644748-5645164 FORWARD LENGTH=138	Traes_2AL_1368BE0AD.1
TC064928	2.52282	0.000683891	0.0429572	gi|475400066|gb|EMT00788.1|Ankyrin-1 [Aegilops tauschii]	EMT00788	AT3G04710.1 | Symbols: TPR10 | ankyrin repeat family protein | chr3:1278229-1280942 FORWARD LENGTH=456	Traes_5DS_3D0E0BC00.1
TC065648	2.51892	9.17e-06	0.0061248	gi|357155659|ref|XP_003577193.1|PREDICTED: putative methylsterol monooxygenase DDB_G0269788-like isoform 1 [Brachypodium distachyon]	XP_003577193	AT2G29390.2 | Symbols: ATSMO2 | sterol 4-alpha-methyl-oxidase 2-2 | chr2:12610758-12612799 REVERSE LENGTH=260	Traes_4DS_1F434C242.1
TC007599	2.51852	0.000343075	0.0340411	PREDICTED: origin recognition complex subunit 1-like [Brachypodium distachyon]	XP_003564177	AT4G14700.1 | Symbols: ATORC1A, ORC1A | origin recognition complex 1 | chr4:8422236-8424665 FORWARD LENGTH=809	Traes_7BS_0C6E1C7CC.1
TC061627	2.51796	0.000292801	0.0321275	gi|357122526|ref|XP_003562966.1|PREDICTED: uncharacterized protein LOC100831317 [Brachypodium distachyon]	XP_003562966	AT4G31460.1 | Symbols: | Ribosomal L28 family | chr4:15259773-15260847 REVERSE LENGTH=212	Traes_2AS_DAFCDD695.1
TC029337	2.51724	0.000822593	0.0460242	gi|474314577|gb|EMS62023.1|HEAT repeat-containing protein 5A [Triticum urartu]	EMS62023	AT1G67140.1 | Symbols: SWEETIE | HEAT repeat-containing protein | chr1:25101016-25117372 REVERSE LENGTH=2221	Traes_7DL_B13ECD925.2
TC135523	2.51592	0.000733652	0.0445587	gi|475617456|gb|EMT30114.1|Spermidine synthase 1 [Aegilops tauschii]	EMT30114	AT1G70310.1 | Symbols: SPDS2 | spermidine synthase 2 | chr1:26485497-26487352 REVERSE LENGTH=340	Traes_7BS_0720C54AF.2
TC064933	2.51515	0.000869825	0.0467227	gi|326491009|dbj|BAK05604.1|predicted protein [Hordeum vulgare subsp. vulgare]	BAK05604	AT3G56590.1 | Symbols: | hydroxyproline-rich glycoprotein family protein | chr3:20965105-20967675 FORWARD LENGTH=477	Traes_1BL_7402F95C7.2
TC011812	2.51429	5.82e-05	0.0173238	gi|326513406|dbj|BAK06943.1|predicted protein [Hordeum vulgare subsp. vulgare]	BAK06943	AT1G24764.1 | Symbols: ATMAP70-2, MAP70-2 | microtubule-associated proteins 70-2 | chr1:8760001-8763256 REVERSE LENGTH=634	Traes_5BS_1A4DBC727.1
TC145508	2.5124	6.79e-05	0.0183274	gi|474443799|gb|EMS68515.1|hypothetical protein TRIUR3_31726 [Triticum urartu]	EMS68515	AT4G10300.1 | Symbols: | RmlC-like cupins superfamily protein | chr4:6384564-6385946 FORWARD LENGTH=134	Traes_2BL_097A7B03D.1
TC130515	2.51229	0.000677548	0.0428291	gi|326493042|dbj|BAJ84982.1|predicted protein [Hordeum vulgare subsp. vulgare]	BAJ84982	AT3G03920.1 | Symbols: | H/ACA ribonucleoprotein complex, subunit Gar1/Naf1 protein | chr3:1009123-1010379 REVERSE LENGTH=202	Traes_4DS_A22E1D4E5.1
TC120721	2.51163	0.000617433	0.0412561	gi|326513994|dbj|BAJ92147.1|predicted protein [Hordeum vulgare subsp. vulgare]	BAJ92147	AT4G34220.1 | Symbols: | Leucine-rich repeat protein kinase family protein | chr4:16381653-16384054 REVERSE LENGTH=757	TRAES3BF078500420CFD_t1
TC030320	2.50791	0.000286396	0.0318262	gi|299469382|emb|CBG91909.1|putative PDI-like protein [Triticum aestivum]	CBG91909	AT1G04980.1 | Symbols: ATPDIL2-2, ATPDI10, PDI10, PDIL2-2 | PDI-like 2-2 | chr1:1413869-1416120 REVERSE LENGTH=447	Traes_5BL_D6603D993.1
TC121363	2.50707	9.95e-05	0.02107	gi|475538000|gb|EMT09177.1|Triosephosphate isomerase, cytosolic [Aegilops tauschii]	EMT09177	AT3G55440.1 | Symbols: ATCTIMC, TPI, CYTOTPI | triosephosphate isomerase | chr3:20553794-20556078 FORWARD LENGTH=254	Traes_3AS_AE3D5013D.1
TC032274	2.50495	0.000135391	0.0239882	gi|474346094|gb|EMS62829.1|Sister chromatid cohesion 1 protein 1 [Triticum urartu]	EMS62829	AT5G05490.2 | Symbols: SYN1, DIF1 | Rad21/Rec8-like family protein | chr5:1624712-1629144 FORWARD LENGTH=617	Traes_1DL_949FAC802.1
TC097870	2.50228	0.000167149	0.0261372	gi|474386577|gb|EMS65034.1|hypothetical protein TRIUR3_04158 [Triticum urartu]	EMS65034	AT3G05060.1 | Symbols: | NOP56-like pre RNA processing ribonucleoprotein | chr3:1413174-1415564 REVERSE LENGTH=533	Traes_2DS_B81752301.2
TC021414	2.50177	0.000126107	0.0231698	gi|242035011|ref|XP_002464900.1|hypothetical protein SORBIDRAFT_01g028520 [Sorghum bicolor] >gi|241918754|gb|EER91898.1| hypothetical protein SORBIDRAFT_01g028520 [Sorghum bicolor]	XP_002464900	AT5G27640.1 | Symbols: TIF3B1, EIF3B, ATEIF3B-1, EIF3B-1, ATTIF3B1 | translation initiation factor 3B1 | chr5:9781207-9784759 REVERSE LENGTH=712	Traes_6BL_65ACC9354.1
TC034238	2.5	0.000928508	0.0479597	gi|299469358|emb|CBG91897.1|putative PDI-like protein [Triticum aestivum]	CBG91897	AT3G16110.1 | Symbols: ATPDIL1-6, ATPDI4, PDI4, PDIL1-6 | PDI-like 1-6 | chr3:5460955-5463666 REVERSE LENGTH=534	Traes_7AS_C3A6CAF32.1
TC074713	2.5	0.00017074	0.0263641	gi|299469372|emb|CBG91904.1|putative PDI-like protein [Triticum aestivum]	CBG91904	AT3G54960.1 | Symbols: ATPDIL1-3, PDI1, ATPDI1, PDIL1-3 | PDI-like 1-3 | chr3:20363514-20366822 REVERSE LENGTH=579	TRAES3BF039300210CFD_t1
TC105379	2.5	0.00082158	0.0460242	gi|326527367|dbj|BAK04625.1|predicted protein [Hordeum vulgare subsp. vulgare]	BAK04625	AT5G03040.3 | Symbols: iqd2 | IQ-domain 2 | chr5:710380-712406 REVERSE LENGTH=461	TRAES3BF024600020CFD_t1
TC126594	2.5	0.000657581	0.0424224
TC012872	2.49107	0.000572382	0.0405791	gi|348598366|dbj|BAL02122.1|putative iron-phytosiderophore transporter [Hordeum vulgare subsp. vulgare]	BAL02122	AT5G24380.1 | Symbols: YSL2, ATYSL2 | YELLOW STRIPE like 2 | chr5:8324098-8326525 FORWARD LENGTH=664	Traes_2BL_4A1181B731.1
TC106797	2.48889	0.000249191	0.0300169	gi|326495422|dbj|BAJ85807.1|predicted protein [Hordeum vulgare subsp. vulgare]	BAJ85807	AT5G05670.1 | Symbols: | signal recognition particle binding | chr5:1695916-1697534 REVERSE LENGTH=260	Traes_7DS_3786B1D0E.1
TC021326	2.48696	0.00108479	0.0492956	gi|326494886|dbj|BAJ85538.1|predicted protein [Hordeum vulgare subsp. vulgare]	BAJ85538	AT1G07180.1 | Symbols: ATNDI1, NDA1 | alternative NAD(P)H dehydrogenase 1 | chr1:2204414-2206773 FORWARD LENGTH=510	TRAES3BF030500060CFD_t1
TC044649	2.48529	0.00111007	0.049723				Traes_4BL_02A0E48EF.2
TC001460	2.48499	0.000618701	0.0412669	Elongation factor 2 [Aegilops tauschii]	EMT33292	AT1G56070.1 | Symbols: LOS1 | Ribosomal protein S5/Elongation factor G/III/V family protein | chr1:20968245-20971077 REVERSE LENGTH=843	Traes_7DL_A86399447.1
TC048080	2.48352	2.75e-05	0.0119678	gi|326530820|dbj|BAK01208.1|predicted protein [Hordeum vulgare subsp. vulgare]	BAK01208	AT5G05680.1 | Symbols: MOS7 | nuclear pore complex protein-related | chr5:1698365-1702475 FORWARD LENGTH=810	Traes_2DL_7C5521A9F.2
TC119653	2.47917	0.000148687	0.0247951	gi|475541487|gb|EMT09787.1|Sorting and assembly machinery component 50-A-like protein [Aegilops tauschii]	EMT09787	AT5G05520.1 | Symbols: | Outer membrane OMP85 family protein | chr5:1632912-1635104 FORWARD LENGTH=524	Traes_2DS_92E0E4CE8.2
TC002886	2.47333	0.000622038	0.0413783	predicted protein [Hordeum vulgare subsp. vulgare]	BAK07188	AT1G63430.1 | Symbols: | Leucine-rich repeat protein kinase family protein | chr1:23522896-23526451 FORWARD LENGTH=664	Traes_2BL_163E881AA.1
TC009248	2.47273	0.0011212	0.0499149	hypothetical protein F775_02398 [Aegilops tauschii]	EMT24382	AT5G57120.1 | Symbols: | FUNCTIONS IN: molecular_function unknown; INVOLVED IN: biological_process unknown; LOCATED IN: nucleolus; EXPRESSED IN: 21 plant structures; EXPRESSED DURING: 13 growth stages; CONTAINS InterPro DOMAIN/s: LisH dimerisation motif (InterPro:IPR006594), SRP40, C-terminal (InterPro:IPR007718); Has 101969 Blast hits to 55488 proteins in 2506 species: Archae - 424; Bacteria - 1…	Traes_5DS_1FCF024CE.1
TC089567	2.46998	0.000295923	0.0322525	gi|326509805|dbj|BAJ87118.1|predicted protein [Hordeum vulgare subsp. vulgare] >gi|326526469|dbj|BAJ97251.1| predicted protein [Hordeum vulgare subsp. vulgare]	BAJ87118	AT1G04170.1 | Symbols: EIF2 GAMMA | eukaryotic translation initiation factor 2 gamma subunit | chr1:1097423-1099702 FORWARD LENGTH=465	Traes_5BS_B400426AF.1
TC046913	2.46875	0.000942396	0.0481315	gi|300681443|emb|CBH32535.1|conserved hypothetical protein, expressed [Triticum aestivum]	CBH32535	AT1G04900.1 | Symbols: | Protein of unknown function (DUF185) | chr1:1383912-1387561 FORWARD LENGTH=442	TRAES3BF024100060CFD_t1
TC006908	2.46818	0.000670794	0.0425691	hypothetical protein F775_32020 [Aegilops tauschii]	EMT28970	AT5G15610.2 | Symbols: | Proteasome component (PCI) domain protein | chr5:5079579-5081929 FORWARD LENGTH=413	Traes_2DS_64EC7E533.2
TC091126	2.46753	0.000699544	0.0434861	gi|473745796|gb|EMS45526.1|Glycine-rich RNA-binding protein 2, mitochondrial [Triticum urartu]	EMS45526	AT5G61030.1 | Symbols: GR-RBP3 | glycine-rich RNA-binding protein 3 | chr5:24560870-24562152 FORWARD LENGTH=309	TRAES3BF024300230CFD_t1
TC123383	2.46429	0.000369426	0.0348143	gi|473878847|gb|EMS47953.1|WD repeat-containing protein 44 [Triticum urartu]	EMS47953	AT5G54200.1 | Symbols: | Transducin/WD40 repeat-like superfamily protein | chr5:21993565-21997076 REVERSE LENGTH=825	Traes_2AL_1BA1BADED.1
TC087310	2.45833	0.000706997	0.0437851
TC106954	2.45783	0.000667511	0.0424544	gi|326515354|dbj|BAK03590.1|predicted protein [Hordeum vulgare subsp. vulgare]	BAK03590	AT4G39300.1 | Symbols: | unknown protein; FUNCTIONS IN: molecular_function unknown; INVOLVED IN: biological_process unknown; LOCATED IN: chloroplast; EXPRESSED IN: 22 plant structures; EXPRESSED DURING: 13 growth stages; Has 30201 Blast hits to 17322 proteins in 780 species: Archae - 12; Bacteria - 1396; Metazoa - 17338; Fungi - 3422; Plants - 5037; Viruses - 0; Other Eukaryotes - 2996 (source: N…	Traes_2AS_79F3911EB.2
TC081011	2.45756	0.000420791	0.0367432	gi|474343410|gb|EMS62735.1|Patellin-5 [Triticum urartu]	EMS62735	AT4G09160.1 | Symbols: | SEC14 cytosolic factor family protein / phosphoglyceride transfer family protein | chr4:5839761-5842158 FORWARD LENGTH=668	TRAES3BF043700170CFD_t1
TC112009	2.45714	0.000377209	0.0349978	gi|300085610|gb|ADJ67504.1|elongation factor 1-alpha [Orobanche ramosa]	ADJ67504	AT5G60390.2 | Symbols: | GTP binding Elongation factor Tu family protein | chr5:24289226-24290577 FORWARD LENGTH=400	Traes_2AS_BD2A53CC4.1
TC031782	2.45588	0.000955221	0.048196	gi|326522977|dbj|BAJ88534.1|predicted protein [Hordeum vulgare subsp. vulgare]	BAJ88534	AT2G28840.2 | Symbols: XBAT31 | XB3 ortholog 1 in Arabidopsis thaliana | chr2:12378672-12380474 FORWARD LENGTH=442	Traes_4AS_95C493717.2
TC023611	2.4532	0.000147363	0.0246719	gi|475582699|gb|EMT19213.1|hypothetical protein F775_08226 [Aegilops tauschii]	EMT19213	AT5G52820.1 | Symbols: | WD-40 repeat family protein / notchless protein, putative | chr5:21401423-21404203 FORWARD LENGTH=473	Traes_1DL_81B7DF816.1
TC047486	2.45238	3.84e-05	0.0138867	gi|357162833|ref|XP_003579538.1|PREDICTED: uncharacterized protein LOC100835063 [Brachypodium distachyon]	XP_003579538	AT1G75710.1 | Symbols: | C2H2-like zinc finger protein | chr1:28428806-28431128 FORWARD LENGTH=462	Traes_2AL_1FB739291.1
TC022740	2.45178	0.000215595	0.0285755	gi|475513971|gb|EMT05673.1|Chaperonin CPN60-2, mitochondrial [Aegilops tauschii]	EMT05673	AT3G23990.1 | Symbols: HSP60, HSP60-3B | heat shock protein 60 | chr3:8669013-8672278 FORWARD LENGTH=577	Traes_1DL_003A549A4.2
TC029692	2.45098	0.000445351	0.0369633	gi|259018725|gb|ACV89824.1|S-adenosyl-L-methionine:phosphoethanolamine N-methyltransferase [Triticum aestivum]	ACV89824	AT3G18000.1 | Symbols: NMT1, XPL1, PEAMT | S-adenosyl-L-methionine-dependent methyltransferases superfamily protein | chr3:6154578-6157331 FORWARD LENGTH=491	Traes_3AL_644FFC911.1
TC127185	2.45	3.34e-05	0.013277	gi|11037536|gb|AAG27624.1|AF286320_1granule bound starch synthase I [Triticum aestivum] >gi|190366232|gb|ACE77087.1| Wx [Triticum aestivum]	AAG27624	AT1G32900.1 | Symbols: | UDP-Glycosyltransferase superfamily protein | chr1:11920582-11923506 REVERSE LENGTH=610	Traes_4AL_4B9D56131.3
TC043074	2.44828	0.000635281	0.0418036	gi|300681560|emb|CBH32658.1|eukaryotic translation initiation factor,putative, expressed [Triticum aestivum]	CBH32658	AT4G11420.1 | Symbols: EIF3A, ATEIF3A-1, EIF3A-1, ATTIF3A1, TIF3A1 | eukaryotic translation initiation factor 3A | chr4:6947834-6952053 REVERSE LENGTH=987	TRAES3BF035400080CFD_t1
TC019437	2.44792	0.000504385	0.0389009	gi|474385259|gb|EMS64925.1|hypothetical protein TRIUR3_18342 [Triticum urartu]	EMS64925	AT5G52910.1 | Symbols: ATIM | timeless family protein | chr5:21457774-21463159 REVERSE LENGTH=1141	Traes_1AL_D5664FB85.2
TC052546	2.44785	0.000127605	0.0232918	gi|473728284|gb|EMS45093.1|hypothetical protein TRIUR3_12097 [Triticum urartu]	EMS45093	AT4G25315.2 | Symbols: | Expressed protein | chr4:12951659-12952834 REVERSE LENGTH=108	Traes_1AL_61636E72D.1
TC118167	2.44444	0.000199534	0.0281018				Traes_7AL_57E2DD702.2
TC015942	2.44415	0.00110595	0.0496665	gi|1172553|sp|P46274.1|VDAC1_WHEATRecName: Full=Mitochondrial outer membrane porin; AltName: Full=Voltage-dependent anion-selective channel protein; Short=VDAC >gi|456672|emb|CAA54788.1| voltage dependent anion channel (VDAC) [Triticum aestivum]	P46274	AT3G01280.1 | Symbols: VDAC1, ATVDAC1 | voltage dependent anion channel 1 | chr3:85754-87612 FORWARD LENGTH=276	Traes_5DL_469B4E877.1
TC074351	2.44381	0.000285365	0.031798	gi|475554973|gb|EMT12343.1|Elongation factor 1-alpha [Aegilops tauschii] >gi|475565852|gb|EMT14897.1| Elongation factor 1-alpha [Aegilops tauschii]	EMT12343	AT5G60390.3 | Symbols: | GTP binding Elongation factor Tu family protein | chr5:24289226-24290675 FORWARD LENGTH=449	Traes_2AS_BD2A53CC4.1
TC033194	2.44154	0.00111862	0.0498703	gi|474019333|gb|EMS52788.1|Fumarate hydratase 2, chloroplastic [Triticum urartu]	EMS52788	AT5G50950.2 | Symbols: FUM2 | FUMARASE 2 | chr5:20729687-20733636 FORWARD LENGTH=499	Traes_4AS_2DCA42965.1
TC020247	2.44086	0.000127755	0.0232918	gi|326510151|dbj|BAJ87292.1|predicted protein [Hordeum vulgare subsp. vulgare] >gi|326510581|dbj|BAJ87507.1| predicted protein [Hordeum vulgare subsp. vulgare] >gi|326510643|dbj|BAJ87538.1| predicted protein [Hordeum vulgare subsp. vulgare]	BAJ87292	AT4G20020.2 | Symbols: | unknown protein; BEST Arabidopsis thaliana protein match is: unknown protein (TAIR:AT5G44780.1); Has 35333 Blast hits to 34131 proteins in 2444 species: Archae - 798; Bacteria - 22429; Metazoa - 974; Fungi - 991; Plants - 531; Viruses - 0; Other Eukaryotes - 9610 (source: NCBI BLink). | chr4:10844360-10846085 REVERSE LENGTH=406	Traes_4BS_DC6D6978A.2
TC003426	2.4381	0.000303335	0.0325069	hypothetical protein TRIUR3_16378 [Triticum urartu]	EMS63530	AT1G27210.1 | Symbols: | ARM repeat superfamily protein | chr1:9455669-9457917 REVERSE LENGTH=625	Traes_7AS_2A869291E.2
TC024478	2.4375	0.000552523	0.0405791	gi|357110984|ref|XP_003557295.1|PREDICTED: poly [ADP-ribose] polymerase 1-like isoform 1 [Brachypodium distachyon]	XP_003557295	AT2G31320.1 | Symbols: PARP2, ATPARP2 | poly(ADP-ribose) polymerase 2 | chr2:13354046-13359578 REVERSE LENGTH=983	Traes_1BS_7D76D695B.2
TC111872	2.43548	0.00104721	0.0487257	gi|475520565|gb|EMT06504.1|hypothetical protein F775_19433 [Aegilops tauschii]	EMT06504	AT4G33270.1 | Symbols: CDC20.1 | Transducin family protein / WD-40 repeat family protein | chr4:16044545-16046590 REVERSE LENGTH=457	Traes_5DL_9880F89B4.1
TC044901	2.43478	0.000600076	0.0408867	gi|474297054|gb|EMS61486.1|hypothetical protein TRIUR3_01870 [Triticum urartu]	EMS61486
TC032651	2.43434	0.000631322	0.0416611	gi|326506702|dbj|BAJ91392.1|predicted protein [Hordeum vulgare subsp. vulgare] >gi|326508971|dbj|BAJ86878.1| predicted protein [Hordeum vulgare subsp. vulgare]	BAJ91392	AT5G42810.1 | Symbols: ATIPK1, IPK1 | inositol-pentakisphosphate 2-kinase 1 | chr5:17167073-17169337 FORWARD LENGTH=451	Traes_2AL_55460AE54.1
TC025811	2.43367	0.000605849	0.0408867	gi|326534222|dbj|BAJ89461.1|predicted protein [Hordeum vulgare subsp. vulgare] >gi|475553745|gb|EMT12089.1| Eukaryotic initiation factor 4A [Aegilops tauschii]	BAJ89461	AT3G13920.1 | Symbols: EIF4A1, RH4, TIF4A1 | eukaryotic translation initiation factor 4A1 | chr3:4592635-4594128 REVERSE LENGTH=412	Traes_7AL_A761447C9.2
TC020163	2.43243	3.05e-05	0.012583	gi|357152728|ref|XP_003576217.1|PREDICTED: uncharacterized protein LOC100827707 [Brachypodium distachyon]	XP_003576217	AT1G77460.2 | Symbols: | Armadillo/beta-catenin-like repeat ; C2 calcium/lipid-binding domain (CaLB) protein | chr1:29104378-29111580 FORWARD LENGTH=2136	Traes_4BS_B5D6A6603.2
TC141919	2.43094	7.75e-05	0.0192618	gi|473865714|gb|EMS47652.1|T-complex protein 1 subunit gamma [Triticum urartu]	EMS47652	AT5G26360.1 | Symbols: | TCP-1/cpn60 chaperonin family protein | chr5:9255561-9258891 REVERSE LENGTH=555	Traes_7BL_9B64DB4A7.1
TC062094	2.4303	0.000564166	0.0405791	gi|475612538|gb|EMT28442.1|60S ribosomal protein L5, mitochondrial [Aegilops tauschii]	EMT28442	ATMG00210.1 | Symbols: RPL5 | ribosomal protein L5 | chrM:57774-58331 FORWARD LENGTH=185	Traes_4AL_F2D01EB69.1
TC013327	2.42933	2.38e-05	0.0109425	gi|474250473|gb|EMS60183.1|Mitochondrial import inner membrane translocase subunit Tim8 [Triticum urartu]	EMS60183	AT5G50810.1 | Symbols: TIM8 | translocase inner membrane subunit 8 | chr5:20675875-20676505 REVERSE LENGTH=77	Traes_7BS_FD2B2DACD.1
TC148646	2.42759	4.22e-05	0.0149164	gi|474169917|gb|EMS57562.1|hypothetical protein TRIUR3_04751 [Triticum urartu]	EMS57562		Traes_7DS_63A1D6745.2
TC049260	2.42668	7.73e-06	0.00563254	gi|474147702|gb|EMS56848.1|Lysyl-tRNA synthetase [Triticum urartu]	EMS56848	AT3G11710.1 | Symbols: ATKRS-1 | lysyl-tRNA synthetase 1 | chr3:3702359-3705613 REVERSE LENGTH=626	Traes_5BL_4FE938B74.1
TC017916	2.42553	0.000432236	0.0369633	gi|475580191|gb|EMT18531.1|hypothetical protein F775_12066 [Aegilops tauschii]	EMT18531	AT4G31590.1 | Symbols: ATCSLC05, CSLC05, ATCSLC5, CSLC5 | Cellulose-synthase-like C5 | chr4:15309889-15312336 REVERSE LENGTH=692	Traes_3AS_0C477EE8D.2
TC130633	2.42491	0.000218428	0.0285755	gi|326489549|dbj|BAK01755.1|predicted protein [Hordeum vulgare subsp. vulgare]	BAK01755	AT4G03110.1 | Symbols: AtRBP-DR1, RBP-DR1 | RNA-binding protein-defense related 1 | chr4:1376612-1379275 REVERSE LENGTH=441	Traes_3DL_C43E1F0EC.1
TC135718	2.42469	0.000158008	0.0254731	gi|326490545|dbj|BAJ84936.1|predicted protein [Hordeum vulgare subsp. vulgare] >gi|326498061|dbj|BAJ94893.1| predicted protein [Hordeum vulgare subsp. vulgare] >gi|326514726|dbj|BAJ99724.1| predicted protein [Hordeum vulgare subsp. vulgare]	BAJ84936	AT2G21160.1 | Symbols: | Translocon-associated protein (TRAP), alpha subunit | chr2:9068428-9070207 FORWARD LENGTH=258	Traes_7AL_8CDEE1219.1
TC136612	2.42259	0.000591233	0.0407669	gi|473808453|gb|EMS46727.1|60S ribosomal protein L30 [Triticum urartu]	EMS46727	AT3G18740.1 | Symbols: | Ribosomal protein L7Ae/L30e/S12e/Gadd45 family protein | chr3:6453437-6453870 FORWARD LENGTH=112	Traes_7DL_D54D54535.1
TC053235	2.42191	0.000908332	0.0476071	gi|4454799|gb|AAD20980.1|translation initiation factor 4A2 [Zea mays]	AAD20980	AT3G13920.3 | Symbols: EIF4A1, RH4, TIF4A1 | eukaryotic translation initiation factor 4A1 | chr3:4592635-4594094 REVERSE LENGTH=402	Traes_7BL_F702A0F7D.2
TC036503	2.42105	0.000625903	0.0415427	gi|473940352|gb|EMS50335.1|Midasin [Triticum urartu]	EMS50335	AT1G67120.1 | Symbols: | ATPases;nucleotide binding;ATP binding;nucleoside-triphosphatases;transcription factor binding | chr1:25069727-25095526 REVERSE LENGTH=5393	Traes_1BL_B9BA70D12.1
TC119124	2.4186	8.28e-05	0.0194384	gi|475601036|gb|EMT24701.1|RING finger protein 44 [Aegilops tauschii]	EMT24701	AT3G02230.1 | Symbols: RGP1, ATRGP1 | reversibly glycosylated polypeptide 1 | chr3:415463-417304 FORWARD LENGTH=357	Traes_3DS_1B24E9D64.1
TC055361	2.41667	0.000245326	0.0297917	gi|2443390|dbj|BAA22411.1|Ps16 protein [Triticum aestivum]	BAA22411	AT4G24770.1 | Symbols: RBP31, ATRBP31, CP31, ATRBP33 | 31-kDa RNA binding protein | chr4:12766223-12767952 REVERSE LENGTH=329	Traes_5BL_87B2B02B0.1
TC068004	2.41667	3.58e-05	0.0136074	gi|475577275|gb|EMT17755.1|hypothetical protein F775_09138 [Aegilops tauschii]	EMT17755	AT5G53045.1 | Symbols: | unknown protein; Has 122 Blast hits to 122 proteins in 57 species: Archae - 0; Bacteria - 0; Metazoa - 46; Fungi - 30; Plants - 41; Viruses - 0; Other Eukaryotes - 5 (source: NCBI BLink). | chr5:21508603-21509538 REVERSE LENGTH=96	Traes_2DL_8C5C3FEED.1
TC030985	2.41593	0.000341182	0.0340411	gi|473728361|gb|EMS45098.1|hypothetical protein TRIUR3_21415 [Triticum urartu]	EMS45098	AT3G53320.1 | Symbols: | unknown protein; BEST Arabidopsis thaliana protein match is: unknown protein (TAIR:AT2G37070.1); Has 11044 Blast hits to 5993 proteins in 551 species: Archae - 8; Bacteria - 1486; Metazoa - 4078; Fungi - 1814; Plants - 348; Viruses - 112; Other Eukaryotes - 3198 (source: NCBI BLink). | chr3:19769397-19772278 REVERSE LENGTH=553	Traes_1AS_DB38D991A.2
TC145077	2.41416	0.000698525	0.0434772	gi|326511988|dbj|BAJ95975.1|predicted protein [Hordeum vulgare subsp. vulgare]	BAJ95975	AT5G37510.2 | Symbols: EMB1467, CI76 | NADH-ubiquinone dehydrogenase, mitochondrial, putative | chr5:14897490-14900447 FORWARD LENGTH=748	Traes_4DS_3ECA72379.1
TC135257	2.41327	5.92e-05	0.0173699	gi|68449777|gb|AAY97873.1|mitochondrial L2 ribosomal protein [Triticum aestivum]	AAY97873	AT2G44065.2 | Symbols: | Ribosomal protein L2 family | chr2:18228860-18230368 FORWARD LENGTH=214	Traes_1DS_D7F67852E.1
TC025272	2.4127	0.00103827	0.0487257	gi|475455447|gb|EMT01836.1|hypothetical protein F775_27154 [Aegilops tauschii]	EMT01836	AT5G61210.1 | Symbols: SNAP33, ATSNAP33, SNP33, ATSNAP33B | soluble N-ethylmaleimide-sensitive factor adaptor protein 33 | chr5:24624027-24625366 FORWARD LENGTH=300	Traes_4DL_5BA18AAB0.1
TC100783	2.41088	0.000535678	0.0398499	gi|413954638|gb|AFW87287.1|hypothetical protein ZEAMMB73_611145 [Zea mays]	AFW87287	AT3G11510.1 | Symbols: | Ribosomal protein S11 family protein | chr3:3623757-3624866 REVERSE LENGTH=150	Traes_2DL_2CB7076C3.1
TC138408	2.40826	0.000301429	0.0324892	gi|326524247|dbj|BAK00507.1|predicted protein [Hordeum vulgare subsp. vulgare]	BAK00507	AT2G20060.1 | Symbols: | Ribosomal protein L4/L1 family | chr2:8659384-8661227 FORWARD LENGTH=300	Traes_6AS_A1CD1A773.1
TC021483	2.40588	0.00108762	0.0493256	gi|357140648|ref|XP_003571876.1|PREDICTED: uncharacterized protein LOC100824092 [Brachypodium distachyon]	XP_003571876	AT3G14860.2 | Symbols: | NHL domain-containing protein | chr3:4998591-5000894 REVERSE LENGTH=493	Traes_6AS_1CD9C09DD.1
TC039237	2.40511	4.8e-05	0.0157027	gi|475572636|gb|EMT16548.1|Protein H2A.6 [Aegilops tauschii]	EMT16548	AT5G27670.1 | Symbols: HTA7 | histone H2A 7 | chr5:9792807-9793365 REVERSE LENGTH=150	Traes_6AS_7468DD2B7.1
TC012193	2.40476	0.000446155	0.0369633	gi|326532596|dbj|BAK05227.1|predicted protein [Hordeum vulgare subsp. vulgare]	BAK05227	AT1G30320.1 | Symbols: | Remorin family protein | chr1:10680348-10682852 FORWARD LENGTH=509	Traes_2AL_093F07B38.1
TC118963	2.40426	0.000104278	0.0215533	gi|474241575|gb|EMS59812.1|Mitochondrial inner membrane protein OXA1 [Triticum urartu]	EMS59812	AT5G62050.1 | Symbols: OXA1, ATOXA1, OXA1AT | homolog of yeast oxidase assembly 1 (OXA1) | chr5:24924062-24926758 REVERSE LENGTH=429	Traes_4DL_64710FAF6.1
TC111527	2.40385	0.000422984	0.0367615	gi|357148543|ref|XP_003574806.1|PREDICTED: DUF246 domain-containing protein At1g04910-like [Brachypodium distachyon]	XP_003574806	AT3G26370.1 | Symbols: | O-fucosyltransferase family protein | chr3:9656886-9659741 FORWARD LENGTH=557	Traes_6AS_D87905473.2
TC057537	2.40323	0.000385566	0.0352236	gi|475508819|gb|EMT05137.1|60S ribosomal protein L7-1 [Aegilops tauschii]	EMT05137	AT2G01250.1 | Symbols: | Ribosomal protein L30/L7 family protein | chr2:132943-134264 REVERSE LENGTH=242	Traes_7DS_E27063AE0.1
TC124850	2.40132	0.000120584	0.0225725	gi|474436593|gb|EMS68218.1|hypothetical protein TRIUR3_30845 [Triticum urartu]	EMS68218	AT4G02450.2 | Symbols: | HSP20-like chaperones superfamily protein | chr4:1073987-1075765 REVERSE LENGTH=240	Traes_7DS_967C54D2A.1
TC013479	2.4	0.000709953	0.0438224	gi|326515456|dbj|BAK03641.1|predicted protein [Hordeum vulgare subsp. vulgare]	BAK03641	AT3G20660.1 | Symbols: AtOCT4, 4-Oct | organic cation/carnitine transporter4 | chr3:7225271-7228510 REVERSE LENGTH=526	Traes_2BL_AA9337DF3.1
TC069597	2.4	0.000786439	0.0455613	gi|473990469|gb|EMS51858.1|putative inactive purple acid phosphatase 29 [Triticum urartu]	EMS51858	AT5G63140.1 | Symbols: ATPAP29, PAP29 | purple acid phosphatase 29 | chr5:25328237-25329616 FORWARD LENGTH=389	Traes_7AL_47158BA7C.2
TC140082	2.4	0.000326399	0.0334035	gi|326507502|dbj|BAK03144.1|predicted protein [Hordeum vulgare subsp. vulgare]	BAK03144	AT4G00150.1 | Symbols: HAM3, ATHAM3, LOM3 | GRAS family transcription factor | chr4:57429-59105 REVERSE LENGTH=558	Traes_6DL_26DDCA106.1
TC125013	2.39831	1.58e-06	0.0015103	gi|475523447|gb|EMT06888.1|hypothetical protein F775_12167 [Aegilops tauschii]	EMT06888	AT1G06660.1 | Symbols: | unknown protein; BEST Arabidopsis thaliana protein match is: unknown protein (TAIR:AT2G30820.2); Has 166 Blast hits to 144 proteins in 35 species: Archae - 0; Bacteria - 17; Metazoa - 13; Fungi - 20; Plants - 104; Viruses - 0; Other Eukaryotes - 12 (source: NCBI BLink). | chr1:2037461-2040148 REVERSE LENGTH=481	Traes_6AS_061A58CC1.2
TC120831	2.39623	0.000200775	0.0281701	gi|474376816|gb|EMS64215.1|hypothetical protein TRIUR3_23956 [Triticum urartu]	EMS64215	AT4G24390.1 | Symbols: | RNI-like superfamily protein | chr4:12613909-12615966 REVERSE LENGTH=623	Traes_7BS_A2BE4B341.1
TC048898	2.39583	0.000473189	0.0377119	gi|475621398|gb|EMT31463.1|Cellulose synthase-like protein D1 [Aegilops tauschii]	EMT31463	AT3G03050.1 | Symbols: CSLD3, KJK, ATCSLD3 | cellulose synthase-like D3 | chr3:687873-691629 FORWARD LENGTH=1145	Traes_1BL_F0910CE9A.1
TC084872	2.39542	1.9e-05	0.00957452	gi|326490714|dbj|BAJ90024.1|predicted protein [Hordeum vulgare subsp. vulgare]	BAJ90024	AT1G54690.1 | Symbols: HTA3, H2AXB, G-H2AX, GAMMA-H2AX | gamma histone variant H2AX | chr1:20414607-20415206 REVERSE LENGTH=142	Traes_2BS_CAA1398DB.1
TC137391	2.39167	0.000468672	0.0376241	gi|473990592|gb|EMS51868.1|26S proteasome non-ATPase regulatory subunit 13 [Triticum urartu]	EMS51868	AT4G19006.1 | Symbols: | Proteasome component (PCI) domain protein | chr4:10409349-10411347 REVERSE LENGTH=386	Traes_1BL_F6B656799.2
TC063417	2.38889	1.85e-05	0.00941919	gi|33324661|gb|AAQ08041.1|cyclin D2 [Triticum aestivum]	AAQ08041
TC056008	2.38829	0.000223431	0.0288204	gi|474349660|gb|EMS62939.1|Serine/arginine-rich splicing factor 7 [Triticum urartu]	EMS62939	AT2G24590.1 | Symbols: RSZ22a, At-RSZ22a | RNA recognition motif and CCHC-type zinc finger domains containing protein | chr2:10449837-10450860 FORWARD LENGTH=196	Traes_6BL_0043F2EE5.1
TC144232	2.38596	0.000536558	0.0398685	gi|326533478|dbj|BAK05270.1|predicted protein [Hordeum vulgare subsp. vulgare]	BAK05270		Traes_1BS_29A112F70.1
TC032894	2.38554	0.00028836	0.0318986	gi|475576275|gb|EMT17503.1|hypothetical protein F775_30781 [Aegilops tauschii]	EMT17503	AT2G41620.1 | Symbols: | Nucleoporin interacting component (Nup93/Nic96-like) family protein | chr2:17350419-17354997 REVERSE LENGTH=861	Traes_4BS_CEF6E0A4E.2
TC146106	2.38428	0.000878773	0.0470118	gi|357121737|ref|XP_003562574.1|PREDICTED: uncharacterized protein DDB_G0288155-like [Brachypodium distachyon]	XP_003562574	AT1G47260.1 | Symbols: APFI, GAMMA CA2 | gamma carbonic anhydrase 2 | chr1:17321384-17323347 REVERSE LENGTH=278	Traes_2BS_F47964983.1
TC017993	2.38298	2.23e-05	0.0106073	gi|218195329|gb|EEC77756.1|hypothetical protein OsI_16882 [Oryza sativa Indica Group]	EEC77756	AT3G06530.1 | Symbols: | ARM repeat superfamily protein | chr3:2022596-2033637 FORWARD LENGTH=2197	Traes_2DL_B18351047.2
TC009083	2.37975	0.00107631	0.0491048	predicted protein [Hordeum vulgare subsp. vulgare]	BAJ95510	AT5G53900.1 | Symbols: | Serine/threonine-protein kinase WNK (With No Lysine)-related | chr5:21881375-21882430 REVERSE LENGTH=265	TRAES3BF013000110CFD_t1
TC076559	2.37931	0.000979781	0.0487257	gi|474427652|gb|EMS67798.1|Phospholipase D alpha 2 [Triticum urartu]	EMS67798	AT3G15730.1 | Symbols: PLDALPHA1, PLD | phospholipase D alpha 1 | chr3:5330835-5333474 FORWARD LENGTH=810	Traes_1DS_047DA63CE.1
TC109825	2.37855	1.58e-05	0.0086036	gi|473891076|gb|EMS48685.1|NADH-ubiquinone oxidoreductase 75 kDa subunit, mitochondrial [Triticum urartu]	EMS48685	AT5G37510.2 | Symbols: EMB1467, CI76 | NADH-ubiquinone dehydrogenase, mitochondrial, putative | chr5:14897490-14900447 FORWARD LENGTH=748	Traes_4DS_3ECA72379.1
TC100153	2.37822	0.000191498	0.0276834	gi|326488977|dbj|BAJ98100.1|predicted protein [Hordeum vulgare subsp. vulgare]	BAJ98100	AT2G37990.1 | Symbols: | ribosome biogenesis regulatory protein (RRS1) family protein | chr2:15900713-15903028 FORWARD LENGTH=318	Traes_1BS_7E32EEF76.1
TC084139	2.37778	0.000148764	0.0247951	gi|326487266|dbj|BAJ89617.1|predicted protein [Hordeum vulgare subsp. vulgare]	BAJ89617	AT1G12460.1 | Symbols: | Leucine-rich repeat protein kinase family protein | chr1:4247703-4250444 FORWARD LENGTH=882	Traes_4DL_C4954E97E.2
TC134557	2.376	0.000944647	0.0481315	gi|242063510|ref|XP_002453044.1|hypothetical protein SORBIDRAFT_04g037330 [Sorghum bicolor] >gi|241932875|gb|EES06020.1| hypothetical protein SORBIDRAFT_04g037330 [Sorghum bicolor]	XP_002453044	AT5G60800.1 | Symbols: | Heavy metal transport/detoxification superfamily protein | chr5:24461116-24462464 REVERSE LENGTH=283	Traes_6AL_1D8F523AE.1
TC029388	2.375	0.000381789	0.0352225	gi|475355466|gb|EMT00457.1|Putative methyltransferase TARBP1 [Aegilops tauschii]	EMT00457	AT4G17610.1 | Symbols: | tRNA/rRNA methyltransferase (SpoU) family protein | chr4:9805652-9814910 REVERSE LENGTH=1850	Traes_4DL_CF33CEEDC.2
TC052053	2.375	0.00065239	0.0423062	gi|326519741|dbj|BAK00243.1|predicted protein [Hordeum vulgare subsp. vulgare]	BAK00243	AT3G01540.4 | Symbols: DRH1, ATDRH1 | DEAD box RNA helicase 1 | chr3:213077-216142 REVERSE LENGTH=619	TRAES3BF048200060CFD_t1
TC074947	2.375	1.13e-05	0.00686022	gi|38346582|emb|CAE04646.2|OSJNBa0061G20.2 [Oryza sativa Japonica Group]	CAE04646	ATMG00810.1 | Symbols: ORF240B | DNA/RNA polymerases superfamily protein | chrM:227709-228431 REVERSE LENGTH=240
TC011328	2.3743	0.00048184	0.0380891	gi|326520341|dbj|BAK07429.1|predicted protein [Hordeum vulgare subsp. vulgare]	BAK07429	AT2G24490.2 | Symbols: RPA2, ATRPA2, ROR1, ATRPA32A, RPA32A | replicon protein A2 | chr2:10398651-10400416 REVERSE LENGTH=279	Traes_6AL_AE7423361.1
TC118484	2.37175	0.000170562	0.0263639	gi|475584261|gb|EMT19723.1|hypothetical protein F775_26004 [Aegilops tauschii]	EMT19723	AT5G12410.1 | Symbols: | THUMP domain-containing protein | chr5:4021974-4023950 REVERSE LENGTH=376	Traes_2DS_7EED3DA96.1
TC052464	2.36691	0.000739723	0.0446282	gi|474125242|gb|EMS56209.1|hypothetical protein TRIUR3_31788 [Triticum urartu]	EMS56209	AT3G59670.1 | Symbols: | unknown protein; BEST Arabidopsis thaliana protein match is: unknown protein (TAIR:AT4G37440.2); Has 77 Blast hits to 77 proteins in 14 species: Archae - 0; Bacteria - 0; Metazoa - 0; Fungi - 0; Plants - 73; Viruses - 0; Other Eukaryotes - 4 (source: NCBI BLink). | chr3:22040485-22042380 FORWARD LENGTH=517	Traes_1AL_3DD474DFC.1
TC064016	2.36644	0.000568907	0.0405791	gi|208609043|dbj|BAG72144.1|alpha-glucosidase like protein [Hordeum vulgare subsp. vulgare]	BAG72144	AT3G23640.2 | Symbols: HGL1 | heteroglycan glucosidase 1 | chr3:8502355-8509358 FORWARD LENGTH=991	Traes_1DL_48ECCF94D.2
TC043553	2.36264	0.000433722	0.0369633	gi|300681443|emb|CBH32535.1|conserved hypothetical protein, expressed [Triticum aestivum]	CBH32535	AT1G04900.1 | Symbols: | Protein of unknown function (DUF185) | chr1:1383912-1387561 FORWARD LENGTH=442	TRAES3BF024100060CFD_t1
TC133939	2.3622	6.19e-05	0.0175468	gi|326512082|dbj|BAJ96022.1|predicted protein [Hordeum vulgare subsp. vulgare]	BAJ96022	AT2G30260.1 | Symbols: U2B'' | U2 small nuclear ribonucleoprotein B | chr2:12905557-12907434 REVERSE LENGTH=232	Traes_4AS_48684D448.2
TC125016	2.36218	3.79e-06	0.00324215	gi|357124627|ref|XP_003563999.1|PREDICTED: microtubule-associated protein 70-3-like [Brachypodium distachyon]	XP_003563999	AT1G24764.1 | Symbols: ATMAP70-2, MAP70-2 | microtubule-associated proteins 70-2 | chr1:8760001-8763256 REVERSE LENGTH=634	Traes_7BS_42D61B3D5.1
TC038172	2.3617	0.00112312	0.0499258	gi|326525351|dbj|BAK07945.1|predicted protein [Hordeum vulgare subsp. vulgare]	BAK07945	AT5G25830.1 | Symbols: GATA12 | GATA transcription factor 12 | chr5:9004398-9005502 REVERSE LENGTH=331	TRAES3BF067100010CFD_t1
TC110236	2.35849	0.00030791	0.0327249	gi|326526351|dbj|BAJ97192.1|predicted protein [Hordeum vulgare subsp. vulgare]	BAJ97192	AT5G45290.1 | Symbols: | RING/U-box superfamily protein | chr5:18350011-18352092 REVERSE LENGTH=545	Traes_1AL_03BE98076.2
TC129285	2.35821	0.000855572	0.0466128	gi|326502846|dbj|BAJ99051.1|predicted protein [Hordeum vulgare subsp. vulgare]	BAJ99051	AT1G64110.1 | Symbols: | P-loop containing nucleoside triphosphate hydrolases superfamily protein | chr1:23796887-23801240 REVERSE LENGTH=824	Traes_3DS_BB402655B.1
TC034448	2.35714	0.000191989	0.0277018	gi|473789941|gb|EMS46322.1|Disease resistance protein RPM1 [Triticum urartu]	EMS46322	AT3G46530.1 | Symbols: RPP13 | NB-ARC domain-containing disease resistance protein | chr3:17130739-17133246 REVERSE LENGTH=835	Traes_5BL_B25C017A2.1
TC002204	2.35632	6.85e-05	0.0183647	hypothetical protein F775_52511 [Aegilops tauschii]	EMT12025	AT3G23890.1 | Symbols: TOPII, ATTOPII | topoisomerase II | chr3:8624931-8631106 FORWARD LENGTH=1473	Traes_6DL_2BA26E6A2.2
TC124292	2.35443	9.89e-05	0.02107	gi|475463379|gb|EMT02119.1|AP2-like ethylene-responsive transcription factor AIL5 [Aegilops tauschii]	EMT02119	AT5G57390.1 | Symbols: AIL5, CHO1, EMK | AINTEGUMENTA-like 5 | chr5:23253459-23256437 REVERSE LENGTH=558	Traes_2BL_8BDCCE9F8.1
TC016171	2.35374	0.000421648	0.0367615	gi|474313737|gb|EMS61997.1|hypothetical protein TRIUR3_25704 [Triticum urartu]	EMS61997	AT1G15490.1 | Symbols: | alpha/beta-Hydrolases superfamily protein | chr1:5320859-5323422 REVERSE LENGTH=648	TRAES3BF087600010CFD_t1
TC057383	2.3522	0.000664093	0.0424406	gi|475623091|gb|EMT32099.1|Ubiquitin carboxyl-terminal hydrolase 23 [Aegilops tauschii]	EMT32099	AT5G57990.1 | Symbols: UBP23 | ubiquitin-specific protease 23 | chr5:23470218-23473997 REVERSE LENGTH=859	Traes_7DS_234E9CF89.1
TC042000	2.35196	0.000143817	0.0245856	gi|326512260|dbj|BAJ96111.1|predicted protein [Hordeum vulgare subsp. vulgare] >gi|326519414|dbj|BAJ96706.1| predicted protein [Hordeum vulgare subsp. vulgare] >gi|326532770|dbj|BAJ89230.1| predicted protein [Hordeum vulgare subsp. vulgare]	BAJ96111	AT1G07670.1 | Symbols: ATECA4, ECA4 | endomembrane-type CA-ATPase 4 | chr1:2370305-2374196 REVERSE LENGTH=1061	Traes_1AS_7BFBBDCE6.1
TC132603	2.35145	0.000200561	0.0281701	gi|315113249|pdb|3IZR|AChain A, Localization Of The Large Subunit Ribosomal Proteins Into A 5.5 A Cryo-Em Map Of Triticum Aestivum Translating 80s Ribosome >gi|57471702|gb|AAW50982.1| ribosomal protein L10A [Triticum aestivum] >gi|326489663|dbj|BAK01812.1| predicted protein [Hordeum vulgare subsp. vulgare]	3IZR_A	AT1G08360.1 | Symbols: | Ribosomal protein L1p/L10e family | chr1:2636231-2637694 FORWARD LENGTH=216	Traes_7BS_9318744B2.1
TC004507	2.35135	0.000531976	0.0397119	hypothetical protein TRIUR3_05332 [Triticum urartu]	EMS62775		Traes_2AL_F68D162A8.2
TC130677	2.35036	0.00101043	0.0487257	gi|473890074|gb|EMS48579.1|Spermidine synthase 1 [Triticum urartu]	EMS48579	AT1G23820.1 | Symbols: SPDS1 | spermidine synthase 1 | chr1:8420278-8422724 FORWARD LENGTH=378	Traes_7BS_0720C54AF.2
TC067356	2.35032	0.000347019	0.0340411	gi|475589311|gb|EMT21116.1|hypothetical protein F775_21355 [Aegilops tauschii]	EMT21116	AT3G45400.1 | Symbols: | exostosin family protein | chr3:16651963-16653479 FORWARD LENGTH=475	Traes_4BL_9569633E8.1
TC058085	2.34839	0.000457136	0.0373056	gi|475617979|gb|EMT30296.1|Putative disease resistance RPP13-like protein 1 [Aegilops tauschii]	EMT30296	AT1G50180.1 | Symbols: | NB-ARC domain-containing disease resistance protein | chr1:18584235-18587136 FORWARD LENGTH=857	Traes_4DS_6C4F73D6F.4
TC030223	2.34783	0.000859032	0.0466646
TC148465	2.34286	0.000351757	0.0341681	gi|326523683|dbj|BAJ93012.1|predicted protein [Hordeum vulgare subsp. vulgare]	BAJ93012	AT5G44640.1 | Symbols: BGLU13 | beta glucosidase 13 | chr5:18011146-18012669 FORWARD LENGTH=507	Traes_2AL_D3D671F67.2
TC046880	2.34211	0.000843173	0.0464809	gi|475605711|gb|EMT26174.1|Putative disease resistance RPP13-like protein 3 [Aegilops tauschii]	EMT26174	AT1G53350.1 | Symbols: | Disease resistance protein (CC-NBS-LRR class) family | chr1:19903899-19907515 FORWARD LENGTH=927	Traes_6AL_7695A8FBA.1
TC109878	2.34211	0.000167765	0.0261372	gi|475592775|gb|EMT22185.1|ABC transporter C family member 10 [Aegilops tauschii]	EMT22185	AT3G59140.1 | Symbols: ATMRP14, MRP14, ABCC10 | multidrug resistance-associated protein 14 | chr3:21863519-21868701 REVERSE LENGTH=1453	Traes_2DS_E2D47A54E.2
TC110120	2.34135	0.000256579	0.030377	gi|326533172|dbj|BAJ93558.1|predicted protein [Hordeum vulgare subsp. vulgare]	BAJ93558	AT3G48860.2 | Symbols: | unknown protein; INVOLVED IN: biological_process unknown; LOCATED IN: plasma membrane; EXPRESSED IN: 22 plant structures; EXPRESSED DURING: 13 growth stages; BEST Arabidopsis thaliana protein match is: unknown protein (TAIR:AT5G23700.1); Has 12429 Blast hits to 9751 proteins in 897 species: Archae - 180; Bacteria - 1190; Metazoa - 6552; Fungi - 1361; Plants - 886; Viruses…	TRAES3BF001100050CFD_t1
TC054354	2.3413	4.95e-05	0.0158829	gi|474399084|gb|EMS65921.1|Far upstream element-binding protein 2 [Triticum urartu]	EMS65921	AT2G25970.1 | Symbols: | KH domain-containing protein | chr2:11071844-11075604 REVERSE LENGTH=632	Traes_6DS_8B33FC986.1
TC021885	2.33696	0.000103713	0.0215234				Traes_1BL_16C4492B1.1
TC017218	2.33333	1.65e-05	0.00877228	gi|326517318|dbj|BAK00026.1|predicted protein [Hordeum vulgare subsp. vulgare]	BAK00026	AT1G30330.1 | Symbols: ARF6 | auxin response factor 6 | chr1:10686125-10690036 REVERSE LENGTH=933	Traes_5DS_A71D29AE1.1
TC027865	2.33253	0.00048184	0.0380891	gi|326523455|dbj|BAJ92898.1|predicted protein [Hordeum vulgare subsp. vulgare]	BAJ92898	AT3G58610.3 | Symbols: | ketol-acid reductoisomerase | chr3:21671561-21674639 FORWARD LENGTH=591	Traes_1DL_3B1A895B8.1
TC034742	2.3314	0.00100736	0.0487257	gi|475449558|gb|EMT01656.1|hypothetical protein F775_31294 [Aegilops tauschii]	EMT01656	AT4G05400.2 | Symbols: | copper ion binding | chr4:2741256-2742008 FORWARD LENGTH=250	Traes_5DL_E9980DDF6.1
TC017467	2.32926	4.25e-05	0.014932	gi|75282489|sp|Q43214.3|H2A6_WHEATRecName: Full=Protein H2A.6; AltName: Full=wcH2A-3 >gi|536890|dbj|BAA07277.1| protein H2A [Triticum aestivum]	Q43214	AT5G59870.1 | Symbols: HTA6 | histone H2A 6 | chr5:24115605-24116144 REVERSE LENGTH=150	Traes_6AS_390A9B9F4.2
TC118142	2.32867	0.00102318	0.0487257	gi|475582124|gb|EMT19041.1|hypothetical protein F775_30851 [Aegilops tauschii]	EMT19041	AT2G35880.1 | Symbols: | TPX2 (targeting protein for Xklp2) protein family | chr2:15063204-15065259 REVERSE LENGTH=432	Traes_4DL_944DC0290.2
TC018557	2.3285	0.000984228	0.0487257	gi|357121729|ref|XP_003562570.1|PREDICTED: ATP synthase mitochondrial F1 complex assembly factor 2-like [Brachypodium distachyon]	XP_003562570	AT5G40660.1 | Symbols: | ATP12 protein-related | chr5:16283650-16285161 REVERSE LENGTH=325	Traes_2DS_B44C394FB.1
TC128637	2.32812	0.000248918	0.0300169	gi|475577476|gb|EMT17815.1|Putative inactive receptor kinase [Aegilops tauschii]	EMT17815	AT5G58300.2 | Symbols: | Leucine-rich repeat protein kinase family protein | chr5:23572821-23574871 FORWARD LENGTH=654	Traes_3B_B27513A86.1
TC127957	2.32639	3.56e-05	0.0136074	gi|474423721|gb|EMS67648.1|Superkiller viralicidic activity 2-like 2 [Triticum urartu]	EMS67648	AT2G06990.1 | Symbols: HEN2 | RNA helicase, ATP-dependent, SK12/DOB1 protein | chr2:2895135-2900909 FORWARD LENGTH=995	Traes_2AS_686B7CF9A.1
TC122013	2.32636	0.000377174	0.0349978	gi|238005736|gb|ACR33903.1|unknown [Zea mays]	ACR33903	AT5G03850.1 | Symbols: | Nucleic acid-binding, OB-fold-like protein | chr5:1028542-1028736 REVERSE LENGTH=64	Traes_3DL_5B2AC5149.1
TC011894	2.32215	3.78e-05	0.0138867	gi|326520862|dbj|BAJ92794.1|predicted protein [Hordeum vulgare subsp. vulgare]	BAJ92794	AT5G26800.1 | Symbols: | FUNCTIONS IN: molecular_function unknown; INVOLVED IN: biological_process unknown; LOCATED IN: mitochondrion; CONTAINS InterPro DOMAIN/s: IGR protein motif (InterPro:IPR019083); BEST Arabidopsis thaliana protein match is: unknown protein (TAIR:AT3G05810.1); Has 1807 Blast hits to 1807 proteins in 277 species: Archae - 0; Bacteria - 0; Metazoa - 736; Fungi - 347; Plants - …	Traes_4AL_934E4A576.1
TC082656	2.3213	3.49e-05	0.0135188	gi|474370698|gb|EMS63834.1|Calcium-transporting ATPase 4, endoplasmic reticulum-type [Triticum urartu]	EMS63834	AT1G07670.1 | Symbols: ATECA4, ECA4 | endomembrane-type CA-ATPase 4 | chr1:2370305-2374196 REVERSE LENGTH=1061	Traes_1BS_F42414E18.1
TC036263	2.32117	0.000829524	0.0461956	gi|326492291|dbj|BAK01929.1|predicted protein [Hordeum vulgare subsp. vulgare]	BAK01929	AT5G67590.1 | Symbols: FRO1 | NADH-ubiquinone oxidoreductase-related | chr5:26958073-26959356 FORWARD LENGTH=154	Traes_2BS_3425A3A75.1
TC038267	2.31818	0.000933433	0.0480938	gi|326509443|dbj|BAJ91638.1|predicted protein [Hordeum vulgare subsp. vulgare]	BAJ91638		Traes_4AL_5D0C38C0D.1
TC025809	2.31639	0.000698824	0.0434776	gi|326534222|dbj|BAJ89461.1|predicted protein [Hordeum vulgare subsp. vulgare] >gi|475553745|gb|EMT12089.1| Eukaryotic initiation factor 4A [Aegilops tauschii]	BAJ89461	AT3G13920.3 | Symbols: EIF4A1, RH4, TIF4A1 | eukaryotic translation initiation factor 4A1 | chr3:4592635-4594094 REVERSE LENGTH=402	Traes_7BL_F702A0F7D.2
TC066468	2.31593	0.000342296	0.0340411	gi|73672737|gb|AAZ80473.1|RBP [Triticum aestivum] >gi|158514868|gb|ABW69387.1| putative RNA-binding protein [Triticum aestivum] >gi|254679550|gb|ACT78478.1| RBP [Triticum aestivum]	AAZ80473	AT5G04600.1 | Symbols: | RNA-binding (RRM/RBD/RNP motifs) family protein | chr5:1323700-1325486 FORWARD LENGTH=222	Traes_6DS_BFC4E8660.2
TC090619	2.31351	0.000265839	0.0310345	gi|326487540|dbj|BAK05442.1|predicted protein [Hordeum vulgare subsp. vulgare] >gi|326488651|dbj|BAJ97937.1| predicted protein [Hordeum vulgare subsp. vulgare] >gi|326530440|dbj|BAJ97646.1| predicted protein [Hordeum vulgare subsp. vulgare]	BAK05442	AT5G20890.1 | Symbols: | TCP-1/cpn60 chaperonin family protein | chr5:7087020-7089906 REVERSE LENGTH=527	Traes_5BL_DB79E4660.1
TC067015	2.31313	0.000106383	0.0217147	gi|474190397|gb|EMS58098.1|Pre-mRNA-processing-splicing factor 8 [Triticum urartu]	EMS58098	AT1G80070.1 | Symbols: SUS2, EMB33, EMB177, EMB14 | Pre-mRNA-processing-splicing factor | chr1:30118052-30127574 FORWARD LENGTH=2359	Traes_7BS_C541DF41A.1
TC063231	2.31169	8.43e-05	0.0194777	gi|326488269|dbj|BAJ93803.1|predicted protein [Hordeum vulgare subsp. vulgare]	BAJ93803	AT5G51670.1 | Symbols: | Protein of unknown function (DUF668) | chr5:20993560-20995096 FORWARD LENGTH=474
TC023212	2.31034	0.00015038	0.0248697	gi|357129075|ref|XP_003566193.1|PREDICTED: 40S ribosomal protein S15a-5-like [Brachypodium distachyon]	XP_003566193	AT4G29430.1 | Symbols: rps15ae | ribosomal protein S15A E | chr4:14472440-14473383 FORWARD LENGTH=129	Traes_7BL_8296F66D2.2
TC007781	2.3085	0.000444059	0.0369633
TC037785	2.30769	0.000146173	0.024588	gi|326513898|dbj|BAJ92099.1|predicted protein [Hordeum vulgare subsp. vulgare]	BAJ92099	AT1G05385.1 | Symbols: LPA19, Psb27-H1 | photosystem II 11 kDa protein-related | chr1:1582747-1583648 REVERSE LENGTH=199	Traes_5BL_EF8F0080B.2
TC027073	2.30769	3.14e-05	0.0128011	gi|326497187|dbj|BAK02178.1|predicted protein [Hordeum vulgare subsp. vulgare]	BAK02178	AT1G74480.1 | Symbols: | RWP-RK domain-containing protein | chr1:27993032-27994178 REVERSE LENGTH=298	TRAES3BF003800040CFD_t1
TC140365	2.30636	0.000681477	0.0429	gi|474350372|gb|EMS62956.1|CCAAT/enhancer-binding protein zeta [Triticum urartu]	EMS62956	AT1G72440.1 | Symbols: EDA25, SWA2 | CCAAT-binding factor | chr1:27268325-27273596 REVERSE LENGTH=1043	Traes_6AL_0A83F4D11.1
TC141163	2.30519	0.000237275	0.0295614	gi|474226696|gb|EMS59475.1|Protein MSP1 [Triticum urartu]	EMS59475	AT3G19740.1 | Symbols: | P-loop containing nucleoside triphosphate hydrolases superfamily protein | chr3:6855944-6862930 REVERSE LENGTH=993	Traes_6AL_FFB09C712.1
TC089561	2.30412	2.84e-05	0.0122004	gi|474213283|gb|EMS58931.1|Eukaryotic translation initiation factor 2 subunit 3 [Triticum urartu]	EMS58931	AT1G04170.1 | Symbols: EIF2 GAMMA | eukaryotic translation initiation factor 2 gamma subunit | chr1:1097423-1099702 FORWARD LENGTH=465	Traes_1AL_68DD2EA1E.1
TC038775	2.30392	7.84e-05	0.0193105	gi|357124788|ref|XP_003564079.1|PREDICTED: uncharacterized protein LOC100843441 [Brachypodium distachyon]	XP_003564079		Traes_7AS_D5DF6040E.1
TC054030	2.30357	8.09e-05	0.0193474	gi|326526335|dbj|BAJ97184.1|predicted protein [Hordeum vulgare subsp. vulgare]	BAJ97184	AT1G53050.1 | Symbols: | Protein kinase superfamily protein | chr1:19772574-19775531 FORWARD LENGTH=694	Traes_6AS_749D6E592.2
TC120742	2.30287	0.000590172	0.0407205	gi|475537047|gb|EMT09018.1|Histone H2B.2 [Aegilops tauschii]	EMT09018	AT3G46030.1 | Symbols: HTB11 | Histone superfamily protein | chr3:16913614-16914051 REVERSE LENGTH=145	Traes_6AS_13B35201B.1
TC139745	2.30263	0.000780232	0.0454189	gi|474300769|gb|EMS61607.1|Nucleobase-ascorbate transporter 6 [Triticum urartu]	EMS61607	AT5G62890.3 | Symbols: | Xanthine/uracil permease family protein | chr5:25243723-25247075 FORWARD LENGTH=532	Traes_6DL_F154FC1FA.1
TC039907	2.3	0.000201839	0.0281868	gi|357157307|ref|XP_003577754.1|PREDICTED: uncharacterized protein LOC100826386 isoform 1 [Brachypodium distachyon] >gi|357157310|ref|XP_003577755.1| PREDICTED: uncharacterized protein LOC100826386 isoform 2 [Brachypodium distachyon]	XP_003577754	AT1G61790.1 | Symbols: | Oligosaccharyltransferase complex/magnesium transporter family protein | chr1:22814390-22815430 FORWARD LENGTH=346	Traes_7DS_EA864E6AB1.2
TC049579	2.3	0.000835226	0.0462653				TRAES3BF003200150CFD_t1
TC078000	2.29973	0.00106984	0.0489444	gi|474366726|gb|EMS63519.1|Protein TRANSPARENT TESTA 12 [Triticum urartu]	EMS63519	AT3G21690.1 | Symbols: | MATE efflux family protein | chr3:7638750-7641861 FORWARD LENGTH=506	TRAES3BF036000170CFD_t1
TC042259	2.2994	1.71e-05	0.00896277	gi|257209012|emb|CBB36480.1|Oryza sativa unknown protein AAP03423 [Saccharum hybrid cultivar R570]	CBB36480	AT2G15860.1 | Symbols: | unknown protein; FUNCTIONS IN: molecular_function unknown; INVOLVED IN: biological_process unknown; LOCATED IN: cellular_component unknown; EXPRESSED IN: 24 plant structures; EXPRESSED DURING: 13 growth stages; Has 30201 Blast hits to 17322 proteins in 780 species: Archae - 12; Bacteria - 1396; Metazoa - 17338; Fungi - 3422; Plants - 5037; Viruses - 0; Other Eukaryotes - …	Traes_4BS_E81DFDC5A.2
TC001458	2.29603	0.000919481	0.0478047	Elongation factor 2 [Aegilops tauschii]	EMT33292	AT1G56070.1 | Symbols: LOS1 | Ribosomal protein S5/Elongation factor G/III/V family protein | chr1:20968245-20971077 REVERSE LENGTH=843	Traes_5DL_E7DBBB54A.1
TC009834	2.29564	0.000236614	0.0295614	predicted protein [Hordeum vulgare subsp. vulgare] >gi|326525779|dbj|BAJ88936.1| predicted protein [Hordeum vulgare subsp. vulgare]	BAK03410	AT1G11650.2 | Symbols: ATRBP45B, RBP45B | RNA-binding (RRM/RBD/RNP motifs) family protein | chr1:3914895-3917941 FORWARD LENGTH=405	Traes_2AL_67970C350.2
TC127388	2.29319	0.00079141	0.0455613	gi|474241575|gb|EMS59812.1|Mitochondrial inner membrane protein OXA1 [Triticum urartu]	EMS59812	AT5G62050.1 | Symbols: OXA1, ATOXA1, OXA1AT | homolog of yeast oxidase assembly 1 (OXA1) | chr5:24924062-24926758 REVERSE LENGTH=429	Traes_4DL_64710FAF6.1
TC135359	2.29313	9.2e-05	0.0202125	gi|444434895|dbj|BAM77022.1|PHYTOCLOCK 1 [Triticum monococcum subsp. aegilopoides]	BAM77022	AT3G46640.3 | Symbols: PCL1 | Homeodomain-like superfamily protein | chr3:17183248-17184989 FORWARD LENGTH=324	Traes_7DS_F833D1F12.1
TC007595	2.29293	0.000434519	0.0369633	PREDICTED: origin recognition complex subunit 1-like [Brachypodium distachyon]	XP_003564177	AT4G14700.1 | Symbols: ATORC1A, ORC1A | origin recognition complex 1 | chr4:8422236-8424665 FORWARD LENGTH=809	Traes_7AS_F46D04B08.2
TC055923	2.29199	9.09e-05	0.0201984	gi|357114420|ref|XP_003558998.1|PREDICTED: upstream activation factor subunit spp27-like isoform 2 [Brachypodium distachyon]	XP_003558998	AT3G19080.1 | Symbols: | SWIB complex BAF60b domain-containing protein | chr3:6596082-6598667 FORWARD LENGTH=462	Traes_5DL_B835B25B7.1
TC023351	2.29064	0.000735199	0.0445587	gi|326523177|dbj|BAJ88629.1|predicted protein [Hordeum vulgare subsp. vulgare]	BAJ88629	AT2G26900.1 | Symbols: | Sodium Bile acid symporter family | chr2:11475156-11477870 REVERSE LENGTH=409	Traes_3AL_9F1E0BAE1.1
TC074359	2.28974	0.000295802	0.0322525	gi|379698661|dbj|BAL70385.1|elongation factor 1-alpha, partial [Alstroemeria ligtu subsp. ligtu]	BAL70385	AT5G60390.2 | Symbols: | GTP binding Elongation factor Tu family protein | chr5:24289226-24290577 FORWARD LENGTH=400	Traes_4DL_F35F2675C.1
TC146146	2.28906	7.76e-05	0.0192618	gi|326497839|dbj|BAJ94782.1|predicted protein [Hordeum vulgare subsp. vulgare]	BAJ94782	AT3G55200.1 | Symbols: | Cleavage and polyadenylation specificity factor (CPSF) A subunit protein | chr3:20460533-20464361 FORWARD LENGTH=1214	Traes_6AS_9D53D6DD0.1
TC104564	2.28889	0.00109037	0.0493555	gi|326516748|dbj|BAJ96366.1|predicted protein [Hordeum vulgare subsp. vulgare]	BAJ96366	AT1G48520.1 | Symbols: GATB | GLU-ADT subunit B | chr1:17940185-17942540 FORWARD LENGTH=550	Traes_6BS_C73BCAF43.2
TC046603	2.28829	6.31e-05	0.0178214	gi|357132761|ref|XP_003567997.1|PREDICTED: flap endonuclease 1-A-like [Brachypodium distachyon]	XP_003567997	AT5G26680.2 | Symbols: | 5'-3' exonuclease family protein | chr5:9311882-9315458 REVERSE LENGTH=383	Traes_1AL_E1522FC5D.1
TC067066	2.28829	0.000436129	0.0369633	gi|475549067|gb|EMT11194.1|hypothetical protein F775_31727 [Aegilops tauschii]	EMT11194	AT1G30845.1 | Symbols: | unknown protein; Has 120 Blast hits to 120 proteins in 67 species: Archae - 0; Bacteria - 0; Metazoa - 35; Fungi - 37; Plants - 23; Viruses - 0; Other Eukaryotes - 25 (source: NCBI BLink). | chr1:10979856-10980427 FORWARD LENGTH=118	Traes_4BL_02F5D5850.1
TC066634	2.28723	0.000787664	0.0455613	gi|326520639|dbj|BAJ88360.1|predicted protein [Hordeum vulgare subsp. vulgare]	BAJ88360	AT5G63480.1 | Symbols: | unknown protein; Has 30201 Blast hits to 17322 proteins in 780 species: Archae - 12; Bacteria - 1396; Metazoa - 17338; Fungi - 3422; Plants - 5037; Viruses - 0; Other Eukaryotes - 2996 (source: NCBI BLink). | chr5:25417317-25418473 FORWARD LENGTH=189	Traes_2BL_8C42B3EC5.1
TC053229	2.28704	0.000832255	0.0462256	gi|326521932|dbj|BAK04094.1|predicted protein [Hordeum vulgare subsp. vulgare]	BAK04094	AT3G15380.1 | Symbols: | Plasma-membrane choline transporter family protein | chr3:5193319-5196435 FORWARD LENGTH=700	Traes_2DL_DCE370754.1
TC040353	2.28571	0.000423148	0.0367615	gi|475472954|gb|EMT02465.1|hypothetical protein F775_18381 [Aegilops tauschii]	EMT02465	AT5G11460.1 | Symbols: | Protein of unknown function (DUF581) | chr5:3657064-3658388 REVERSE LENGTH=344	Traes_1BS_E33523322.2
TC051458	2.28571	0.000841587	0.0464622	gi|300719175|gb|ADK32530.1|nucleotide pyrophosphatase/phosphodiesterase [Triticum aestivum]	ADK32530	AT4G29680.1 | Symbols: | Alkaline-phosphatase-like family protein | chr4:14538067-14539557 REVERSE LENGTH=496	TRAES3BF115600240CFD_t1
TC066675	2.28571	0.000922535	0.0478632	gi|326513354|dbj|BAK06917.1|predicted protein [Hordeum vulgare subsp. vulgare]	BAK06917	AT1G05205.1 | Symbols: | unknown protein; Has 44 Blast hits to 44 proteins in 16 species: Archae - 0; Bacteria - 0; Metazoa - 0; Fungi - 0; Plants - 44; Viruses - 0; Other Eukaryotes - 0 (source: NCBI BLink). | chr1:1509352-1510249 REVERSE LENGTH=91	Traes_7AL_610067281.2
TC071129	2.28495	0.00109612	0.0494489	gi|356525774|ref|XP_003531498.1|PREDICTED: elongation factor 2-like [Glycine max]	XP_003531498	AT1G56070.1 | Symbols: LOS1 | Ribosomal protein S5/Elongation factor G/III/V family protein | chr1:20968245-20971077 REVERSE LENGTH=843	Traes_5BL_EC8FFFBBF.1
TC029917	2.28472	2.68e-05	0.0118918	gi|475563011|gb|EMT14188.1|FK506-binding protein 39 kDa [Aegilops tauschii]	EMT14188	AT4G25340.1 | Symbols: FKBP53, ATFKBP53 | FK506 BINDING PROTEIN 53 | chr4:12959657-12962632 REVERSE LENGTH=477	Traes_2DL_89552AB7D.1
TC032868	2.28431	0.00105988	0.0487586	gi|473905013|gb|EMS49345.1|Transcription factor MYB1R1 [Triticum urartu]	EMS49345	AT5G47390.1 | Symbols: | myb-like transcription factor family protein | chr5:19227001-19228546 FORWARD LENGTH=365	Traes_7AL_9E45828B0.1
TC087250	2.28367	0.00030674	0.0326939	gi|326488173|dbj|BAJ89925.1|predicted protein [Hordeum vulgare subsp. vulgare]	BAJ89925	AT3G09630.1 | Symbols: | Ribosomal protein L4/L1 family | chr3:2953813-2955444 FORWARD LENGTH=406	Traes_1AL_36143CEB9.2
TC122897	2.28205	0.000790396	0.0455613	gi|326514280|dbj|BAJ92290.1|predicted protein [Hordeum vulgare subsp. vulgare]	BAJ92290	AT3G18710.1 | Symbols: PUB29, ATPUB29 | plant U-box 29 | chr3:6434234-6435481 REVERSE LENGTH=415	Traes_5BS_771F04B5C.1
TC141787	2.28155	0.0011148	0.0497653	gi|473886555|gb|EMS48161.1|putative serine/threonine-protein kinase WNK2 [Triticum urartu]	EMS48161	AT1G49160.2 | Symbols: WNK7 | Protein kinase superfamily protein | chr1:18179473-18181867 REVERSE LENGTH=557	Traes_1BS_44FD05188.2
TC020577	2.28125	0.000799058	0.0457751	gi|475625158|gb|EMT32871.1|Cysteine synthase, chloroplastic/chromoplastic [Aegilops tauschii]	EMT32871	AT3G04940.1 | Symbols: ATCYSD1, CYSD1 | cysteine synthase D1 | chr3:1365681-1367508 FORWARD LENGTH=324	Traes_6BS_6D9026EAE.2
TC030137	2.28053	4.72e-05	0.0156449	gi|474423722|gb|EMS67649.1|hypothetical protein TRIUR3_09455 [Triticum urartu] >gi|475553666|gb|EMT12063.1| hypothetical protein F775_29209 [Aegilops tauschii]	EMS67649	AT4G16450.2 | Symbols: | unknown protein; FUNCTIONS IN: molecular_function unknown; INVOLVED IN: photorespiration; LOCATED IN: mitochondrion, mitochondrial membrane, mitochondrial respiratory chain complex I, respiratory chain complex I; EXPRESSED IN: 25 plant structures; EXPRESSED DURING: 15 growth stages. | chr4:9280132-9280541 FORWARD LENGTH=106	Traes_2DS_DD94DCFB7.1
TC098989	2.27957	0.000965322	0.0484469	gi|326518132|dbj|BAK07318.1|predicted protein [Hordeum vulgare subsp. vulgare]	BAK07318	AT2G32230.1 | Symbols: PRORP1 | proteinaceous RNase P 1 | chr2:13679608-13681756 REVERSE LENGTH=572	Traes_2BL_985C16D8A.1
TC073151	2.27911	0.000712284	0.0439299	gi|326510121|dbj|BAJ87277.1|predicted protein [Hordeum vulgare subsp. vulgare]	BAJ87277	AT2G33040.1 | Symbols: ATP3 | gamma subunit of Mt ATP synthase | chr2:14018978-14021047 REVERSE LENGTH=325	Traes_1BS_B47CA2FE6.1
TC071125	2.27827	0.000487264	0.0382637	gi|475626311|gb|EMT33292.1|Elongation factor 2 [Aegilops tauschii]	EMT33292	AT1G56070.1 | Symbols: LOS1 | Ribosomal protein S5/Elongation factor G/III/V family protein | chr1:20968245-20971077 REVERSE LENGTH=843	Traes_5BL_479A5DFA0.1
TC021618	2.27619	4.81e-05	0.0157027	gi|326533172|dbj|BAJ93558.1|predicted protein [Hordeum vulgare subsp. vulgare]	BAJ93558	AT3G48860.2 | Symbols: | unknown protein; INVOLVED IN: biological_process unknown; LOCATED IN: plasma membrane; EXPRESSED IN: 22 plant structures; EXPRESSED DURING: 13 growth stages; BEST Arabidopsis thaliana protein match is: unknown protein (TAIR:AT5G23700.1); Has 12429 Blast hits to 9751 proteins in 897 species: Archae - 180; Bacteria - 1190; Metazoa - 6552; Fungi - 1361; Plants - 886; Viruses…	Traes_3AL_2CE67E53F.2
TC112574	2.27586	0.000959794	0.048281	gi|475605852|gb|EMT26213.1|Transcription factor bHLH49 [Aegilops tauschii]	EMT26213	AT1G68920.3 | Symbols: | basic helix-loop-helix (bHLH) DNA-binding superfamily protein | chr1:25915620-25917675 FORWARD LENGTH=485	Traes_7AS_9C4D7BC14.2
TC120723	2.27586	0.000282067	0.0315065	gi|108708325|gb|ABF96120.1|Ulp1 protease family, C-terminal catalytic domain containing protein [Oryza sativa Japonica Group]	ABF96120		Traes_5BL_78AA45906.1
TC015121	2.275	0.000158132	0.0254731	gi|326495416|dbj|BAJ85804.1|predicted protein [Hordeum vulgare subsp. vulgare]	BAJ85804	AT1G61010.3 | Symbols: CPSF73-I | cleavage and polyadenylation specificity factor 73-I | chr1:22474954-22477660 REVERSE LENGTH=693	Traes_4AL_017DF1937.1
TC001454	2.27427	0.00040332	0.035997	Elongation factor 2 [Triticum urartu]	EMS67171	AT1G56070.1 | Symbols: LOS1 | Ribosomal protein S5/Elongation factor G/III/V family protein | chr1:20968245-20971077 REVERSE LENGTH=843	Traes_5DL_FC9E6D3F7.1
TC052715	2.27273	0.000240709	0.0296075	gi|326520577|dbj|BAK07547.1|predicted protein [Hordeum vulgare subsp. vulgare]	BAK07547	AT2G30700.1 | Symbols: | unknown protein; BEST Arabidopsis thaliana protein match is: unknown protein (TAIR:AT1G61900.1); Has 68 Blast hits to 67 proteins in 13 species: Archae - 0; Bacteria - 2; Metazoa - 0; Fungi - 0; Plants - 66; Viruses - 0; Other Eukaryotes - 0 (source: NCBI BLink). | chr2:13082033-13084384 REVERSE LENGTH=480	Traes_1BL_24647F684.2
TC064061	2.27273	0.000372829	0.0349157				Traes_5DS_C7FABC0A3.1
TC122556	2.27146	0.000404461	0.0360015	gi|475572636|gb|EMT16548.1|Protein H2A.6 [Aegilops tauschii]	EMT16548	AT5G27670.1 | Symbols: HTA7 | histone H2A 7 | chr5:9792807-9793365 REVERSE LENGTH=150	Traes_6AS_32423383C.1
TC098827	2.27027	0.000618335	0.0412609	gi|475581806|gb|EMT18948.1|hypothetical protein F775_28211 [Aegilops tauschii]	EMT18948	AT5G17210.2 | Symbols: | Protein of unknown function (DUF1218) | chr5:5656700-5657970 FORWARD LENGTH=175	Traes_1BL_FEFB05D27.1
TC023536	2.2695	0.00102385	0.0487257	gi|473826005|gb|EMS47119.1|Aldo-keto reductase family 4 member C10 [Triticum urartu]	EMS47119	AT2G37770.2 | Symbols: | NAD(P)-linked oxidoreductase superfamily protein | chr2:15834888-15836659 FORWARD LENGTH=315	Traes_3AL_2B49570F4.1
TC057993	2.26829	0.000855577	0.0466128	gi|475341744|gb|EMT00372.1|Type I inositol-1,4,5-trisphosphate 5-phosphatase 1 [Aegilops tauschii]	EMT00372	AT2G37440.1 | Symbols: | DNAse I-like superfamily protein | chr2:15719230-15721885 FORWARD LENGTH=479	Traes_1DS_7BED2191F.1
TC148411	2.26693	6.3e-06	0.00491709	gi|357118039|ref|XP_003560767.1|PREDICTED: uncharacterized protein LOC100836408 [Brachypodium distachyon]	XP_003560767	AT2G35790.1 | Symbols: | unknown protein; CONTAINS InterPro DOMAIN/s: Protein of unknown function DUF1301 (InterPro:IPR009724); Has 116 Blast hits to 116 proteins in 49 species: Archae - 0; Bacteria - 0; Metazoa - 53; Fungi - 6; Plants - 49; Viruses - 0; Other Eukaryotes - 8 (source: NCBI BLink). | chr2:15040735-15041976 FORWARD LENGTH=238	Traes_4AL_44B08D112.1
TC096020	2.26562	0.00055767	0.0405791	gi|475580041|gb|EMT18497.1|Putative ADP-ribosylation factor GTPase-activating protein AGD14 [Aegilops tauschii]	EMT18497		Traes_6AS_2409DD2E9.1
TC051288	2.26531	0.000452949	0.0371906	gi|21322752|dbj|BAB78536.2|cold shock protein-1 [Triticum aestivum]	BAB78536	AT4G36020.1 | Symbols: CSDP1 | cold shock domain protein 1 | chr4:17043443-17044342 REVERSE LENGTH=299	Traes_1BL_BD8EBC16E.2
TC103150	2.26437	6.88e-05	0.0183835	gi|474443811|gb|EMS68518.1|hypothetical protein TRIUR3_07606 [Triticum urartu]	EMS68518	AT1G22060.1 | Symbols: | LOCATED IN: vacuole; EXPRESSED IN: 23 plant structures; EXPRESSED DURING: 13 growth stages; BEST Arabidopsis thaliana protein match is: FBD, F-box and Leucine Rich Repeat domains containing protein (TAIR:AT1G22000.1); Has 84739 Blast hits to 38714 proteins in 2257 species: Archae - 1436; Bacteria - 11314; Metazoa - 40747; Fungi - 7706; Plants - 4675; Viruses - 308; Other …	Traes_6AL_1CDD49ED5.2
TC133606	2.26419	0.000822843	0.0460242	gi|357163429|ref|XP_003579728.1|PREDICTED: histidine decarboxylase-like [Brachypodium distachyon]	XP_003579728	AT1G43710.1 | Symbols: emb1075 | Pyridoxal phosphate (PLP)-dependent transferases superfamily protein | chr1:16486534-16488298 REVERSE LENGTH=482	Traes_2DL_4A704421B.1
TC145108	2.26368	0.000837793	0.0463461	gi|310656760|gb|ADP02194.1|unknown [Triticum aestivum]	ADP02194	AT2G36930.1 | Symbols: | zinc finger (C2H2 type) family protein | chr2:15510002-15511347 REVERSE LENGTH=198	Traes_4DS_20734641C.1
TC113937	2.2619	0.000461685	0.0373335				Traes_2BS_CD0E277C1.1
TC129544	2.2619	0.000266409	0.0310345	gi|475323563|gb|EMT00256.1|Putative oxidoreductase [Aegilops tauschii]	EMT00256	AT4G20760.1 | Symbols: | NAD(P)-binding Rossmann-fold superfamily protein | chr4:11129043-11130541 FORWARD LENGTH=298	Traes_5DS_14D1D3680.2
TC023658	2.26154	0.000216622	0.0285755	gi|326507216|dbj|BAJ95685.1|predicted protein [Hordeum vulgare subsp. vulgare]	BAJ95685	AT1G30200.1 | Symbols: | F-box family protein | chr1:10625147-10626286 FORWARD LENGTH=379	Traes_4DL_5607242BC.1
TC146205	2.26114	0.000328112	0.0334499	gi|326523091|dbj|BAJ88586.1|predicted protein [Hordeum vulgare subsp. vulgare]	BAJ88586	AT1G22450.1 | Symbols: COX6B, ATCOX6B2 | cytochrome C oxidase 6B | chr1:7925447-7926918 FORWARD LENGTH=191	Traes_2DL_897F1B62B.1
TC022287	2.26087	8.08e-05	0.0193474	gi|474390997|gb|EMS65333.1|hypothetical protein TRIUR3_27658 [Triticum urartu]	EMS65333	AT1G08580.1 | Symbols: | unknown protein; Has 39 Blast hits to 39 proteins in 15 species: Archae - 0; Bacteria - 0; Metazoa - 0; Fungi - 0; Plants - 35; Viruses - 0; Other Eukaryotes - 4 (source: NCBI BLink). | chr1:2715296-2716351 REVERSE LENGTH=123	Traes_6DL_5A6BA7845.1
TC108998	2.26087	7.85e-05	0.0193105	gi|326530590|dbj|BAK01093.1|predicted protein [Hordeum vulgare subsp. vulgare]	BAK01093	AT1G04190.1 | Symbols: TPR3 | Tetratricopeptide repeat (TPR)-like superfamily protein | chr1:1106617-1108557 REVERSE LENGTH=328	Traes_5AS_D29E1BA52.1
TC016388	2.26016	0.000689707	0.0430731	gi|157041103|dbj|BAF79635.1|protein kinase [Triticum aestivum]	BAF79635	AT3G52890.2 | Symbols: KIPK | KCBP-interacting protein kinase | chr3:19609150-19612032 FORWARD LENGTH=934	Traes_2BL_A424DBD73.1
TC139560	2.25926	0.000501117	0.0387955	gi|473957675|gb|EMS50992.1|Cyclin-dependent kinase B1-1 [Triticum urartu]	EMS50992	AT2G38620.2 | Symbols: CDKB1;2 | cyclin-dependent kinase B1;2 | chr2:16152551-16153866 FORWARD LENGTH=311	Traes_4AL_4A1A719C8.1
TC001461	2.25709	9.3e-05	0.0203778	Elongation factor 2 [Nicotiana tabacum]	CAA71882	AT1G56070.1 | Symbols: LOS1 | Ribosomal protein S5/Elongation factor G/III/V family protein | chr1:20968245-20971077 REVERSE LENGTH=843	Traes_5BL_EC8FFFBBF.1
TC132698	2.25688	0.000907221	0.0475656	gi|326512356|dbj|BAJ99533.1|predicted protein [Hordeum vulgare subsp. vulgare]	BAJ99533	AT1G33230.1 | Symbols: | TMPIT-like protein | chr1:12046844-12049794 FORWARD LENGTH=347	Traes_7DL_DA6C8844A.1
TC056974	2.25641	0.000665718	0.0424458	gi|326527015|dbj|BAK04449.1|predicted protein [Hordeum vulgare subsp. vulgare]	BAK04449	AT1G76310.1 | Symbols: CYCB2;4 | CYCLIN B2;4 | chr1:28628046-28630199 REVERSE LENGTH=431	Traes_2AL_E76F4DD7F.1
TC069875	2.25627	7.84e-05	0.0193105	gi|238012858|gb|ACR37464.1|unknown [Zea mays]	ACR37464	AT1G07790.1 | Symbols: HTB1 | Histone superfamily protein | chr1:2413049-2413495 FORWARD LENGTH=148	Traes_1BL_07B8BFA42.1
TC148830	2.25573	0.000928007	0.0479597	gi|326516966|dbj|BAJ96475.1|predicted protein [Hordeum vulgare subsp. vulgare] >gi|326530774|dbj|BAK01185.1| predicted protein [Hordeum vulgare subsp. vulgare]	BAJ96475	AT2G37250.1 | Symbols: ADK, ATPADK1 | adenosine kinase | chr2:15641991-15643318 FORWARD LENGTH=284	Traes_4DL_88E010FD6.1
TC070797	2.25471	0.000771826	0.0453493	gi|475627755|gb|EMT33769.1|Histone H2A [Aegilops tauschii]	EMT33769	AT5G02560.1 | Symbols: HTA12 | histone H2A 12 | chr5:575437-576456 FORWARD LENGTH=153	Traes_7DL_98EC3AE06.1
TC147842	2.25455	0.000261097	0.0307007	gi|37788308|gb|AAP44535.1|cyclophilin-like protein [Triticum aestivum]	AAP44535	AT5G13120.2 | Symbols: CYP20-2 | cyclophilin 20-2 | chr5:4162714-4164720 REVERSE LENGTH=255	Traes_1DS_4FC8BB7AD.1
TC135826	2.25316	0.000800878	0.0457751	gi|475600517|gb|EMT24557.1|hypothetical protein F775_16087 [Aegilops tauschii]	EMT24557	AT1G23340.2 | Symbols: | Protein of Unknown Function (DUF239) | chr1:8284158-8286528 REVERSE LENGTH=409	TRAES3BF008300090CFD_t1
TC029336	2.25301	0.000210899	0.0285755	gi|474314577|gb|EMS62023.1|HEAT repeat-containing protein 5A [Triticum urartu]	EMS62023	AT1G67140.1 | Symbols: SWEETIE | HEAT repeat-containing protein | chr1:25101016-25117372 REVERSE LENGTH=2221	Traes_7DL_B13ECD925.2
TC144365	2.25287	0.000239221	0.0296075	gi|474369383|gb|EMS63725.1|Peptide methionine sulfoxide reductase A4, chloroplastic [Triticum urartu]	EMS63725	AT4G16970.1 | Symbols: | Protein kinase superfamily protein | chr4:9551516-9555766 REVERSE LENGTH=889	Traes_1AL_8F196786F.2
TC031144	2.2521	0.00103137	0.0487257	gi|475483885|gb|EMT03069.1|hypothetical protein F775_17625 [Aegilops tauschii]	EMT03069	AT2G37650.1 | Symbols: | GRAS family transcription factor | chr2:15792623-15794779 FORWARD LENGTH=718	Traes_4BS_A79538646.4
TC084006	2.25	0.000950727	0.04816	gi|326501818|dbj|BAK06401.1|predicted protein [Hordeum vulgare subsp. vulgare]	BAK06401	AT1G08760.1 | Symbols: | Plant protein of unknown function (DUF936) | chr1:2805478-2808409 FORWARD LENGTH=748	Traes_7DS_86E306316.2
TC110119	2.25	0.000756832	0.0451451	gi|326533172|dbj|BAJ93558.1|predicted protein [Hordeum vulgare subsp. vulgare]	BAJ93558	AT3G48860.2 | Symbols: | unknown protein; INVOLVED IN: biological_process unknown; LOCATED IN: plasma membrane; EXPRESSED IN: 22 plant structures; EXPRESSED DURING: 13 growth stages; BEST Arabidopsis thaliana protein match is: unknown protein (TAIR:AT5G23700.1); Has 12429 Blast hits to 9751 proteins in 897 species: Archae - 180; Bacteria - 1190; Metazoa - 6552; Fungi - 1361; Plants - 886; Viruses…	TRAES3BF001100050CFD_t1
TC015860	2.24762	0.00075337	0.0450468	gi|357140835|ref|XP_003571968.1|PREDICTED: tubulin-specific chaperone D-like [Brachypodium distachyon]	XP_003571968	AT3G60740.1 | Symbols: TTN1, EMB133, TFC D, CHO | ARM repeat superfamily protein | chr3:22447385-22453325 REVERSE LENGTH=1254	Traes_1DL_82D1937FC.4
TC018170	2.24694	9.19e-05	0.0202125	gi|326523453|dbj|BAJ92897.1|predicted protein [Hordeum vulgare subsp. vulgare]	BAJ92897	AT3G15630.1 | Symbols: | unknown protein; FUNCTIONS IN: molecular_function unknown; INVOLVED IN: biological_process unknown; LOCATED IN: chloroplast; EXPRESSED IN: 24 plant structures; EXPRESSED DURING: 15 growth stages; BEST Arabidopsis thaliana protein match is: unknown protein (TAIR:AT1G52720.1); Has 61 Blast hits to 61 proteins in 13 species: Archae - 0; Bacteria - 0; Metazoa - 0; Fungi - 0; …	Traes_1BS_27996A726.1
TC024244	2.24658	0.000643015	0.041968	gi|475562444|gb|EMT14032.1|Serine/threonine-protein kinase RIO1 [Aegilops tauschii]	EMT14032	AT2G24990.1 | Symbols: | Serine/threonine-protein kinase Rio1 | chr2:10625285-10628299 FORWARD LENGTH=537	Traes_7DS_A9C683A48.2
TC065688	2.24645	0.000905177	0.0475584	gi|195617694|gb|ACG30677.1|histone H4 [Zea mays]	ACG30677		Traes_1BL_59A688795.1
TC033330	2.24561	0.00077365	0.0453493	gi|226494381|ref|NP_001144766.1|uncharacterized protein LOC100277825 [Zea mays] >gi|195646712|gb|ACG42824.1| hypothetical protein [Zea mays]	NP_001144766		Traes_2BL_3339784CA1.3
TC135670	2.24518	0.000991224	0.0487257	gi|326519821|dbj|BAK00283.1|predicted protein [Hordeum vulgare subsp. vulgare]	BAK00283	AT1G66540.2 | Symbols: | Cytochrome P450 superfamily protein | chr1:24825446-24826502 FORWARD LENGTH=327	Traes_5BL_4AB318AA4.1
TC089557	2.24444	0.000549854	0.04048	gi|474213283|gb|EMS58931.1|Eukaryotic translation initiation factor 2 subunit 3 [Triticum urartu]	EMS58931	AT1G04170.1 | Symbols: EIF2 GAMMA | eukaryotic translation initiation factor 2 gamma subunit | chr1:1097423-1099702 FORWARD LENGTH=465	Traes_5DS_8549C7C67.1
TC005412	2.24211	0.000373805	0.0349157	hypothetical protein F775_18062 [Aegilops tauschii]	EMT15060		Traes_1BL_F80123A4A.1
TC137413	2.2409	8.09e-06	0.00579902	gi|474105643|gb|EMS55428.1|Guanine nucleotide-binding protein-like 3-like protein [Triticum urartu]	EMS55428	AT3G07050.1 | Symbols: | GTP-binding family protein | chr3:2229602-2232279 REVERSE LENGTH=582	Traes_2BS_486296DE7.1
TC014307	2.24074	0.000848414	0.0465802	gi|475581155|gb|EMT18766.1|Putative apospory-associated protein C [Aegilops tauschii]	EMT18766	AT3G61610.1 | Symbols: | Galactose mutarotase-like superfamily protein | chr3:22799480-22801029 FORWARD LENGTH=317	Traes_1BL_D66BA864F.1
TC073739	2.23909	0.000101115	0.0212506	gi|475572636|gb|EMT16548.1|Protein H2A.6 [Aegilops tauschii]	EMT16548	AT5G59870.1 | Symbols: HTA6 | histone H2A 6 | chr5:24115605-24116144 REVERSE LENGTH=150	Traes_6DS_536814F70.2
TC073722	2.23787	0.000165497	0.0260336	gi|474043361|gb|EMS53368.1|Protein H2A.6 [Triticum urartu]	EMS53368	AT5G27670.1 | Symbols: HTA7 | histone H2A 7 | chr5:9792807-9793365 REVERSE LENGTH=150	Traes_6AS_32423383C.1
TC031073	2.23783	0.000599007	0.0408867	gi|357125797|ref|XP_003564576.1|PREDICTED: histone H2B.5-like isoform 1 [Brachypodium distachyon] >gi|357125799|ref|XP_003564577.1| PREDICTED: histone H2B.5-like isoform 2 [Brachypodium distachyon] >gi|357125801|ref|XP_003564578.1| PREDICTED: histone H2B.5-like isoform 3 [Brachypodium distachyon]	XP_003564576	AT5G22880.1 | Symbols: H2B, HTB2 | histone B2 | chr5:7652130-7652567 REVERSE LENGTH=145	Traes_7AL_12B15D9A2.1
TC120433	2.23729	0.000167571	0.0261372	gi|357112280|ref|XP_003557937.1|PREDICTED: pre-mRNA-splicing factor SF2-like [Brachypodium distachyon]	XP_003557937	AT1G09140.1 | Symbols: ATSRP30, SR30, At-SR30 | SERINE-ARGININE PROTEIN 30 | chr1:2942887-2945818 REVERSE LENGTH=268	Traes_4DL_64825E28B.1
TC141973	2.23699	0.000144874	0.0245856	gi|326503818|dbj|BAK02695.1|predicted protein [Hordeum vulgare subsp. vulgare]	BAK02695	AT2G31170.1 | Symbols: SYCO ARATH | Cysteinyl-tRNA synthetase, class Ia family protein | chr2:13282559-13285616 REVERSE LENGTH=563	Traes_4AL_0101FE8EB.1
TC019585	2.23684	0.0003644	0.0347035	gi|475513980|gb|EMT05675.1|Signal recognition particle 72 kDa protein [Aegilops tauschii]	EMT05675	AT1G67680.1 | Symbols: | SRP72 RNA-binding domain | chr1:25365962-25368464 REVERSE LENGTH=664	Traes_3DL_E1F32C202.2
TC025594	2.23529	0.00097305	0.0486545	gi|357135139|ref|XP_003569169.1|PREDICTED: DNA-damage-repair/toleration protein DRT102-like [Brachypodium distachyon]	XP_003569169	AT3G04880.1 | Symbols: DRT102 | DNA-damage-repair/toleration protein (DRT102) | chr3:1346431-1347363 REVERSE LENGTH=310	Traes_1AL_1464E77D3.1
TC020858	2.23496	5.17e-05	0.0162043	gi|326513146|dbj|BAK06813.1|predicted protein [Hordeum vulgare subsp. vulgare]	BAK06813	AT3G21190.1 | Symbols: | O-fucosyltransferase family protein | chr3:7432579-7434543 REVERSE LENGTH=422	Traes_5BL_21B171702.1
TC018731	2.23454	0.000327732	0.0334499	gi|8928403|sp|P93176.1|TBB_HORVURecName: Full=Tubulin beta chain; AltName: Full=Beta-tubulin >gi|1743277|emb|CAA70891.1| beta-tubulin 1 [Hordeum vulgare subsp. vulgare] >gi|146760207|emb|CAM58979.1| beta tubulin 1 [Hordeum vulgare subsp. vulgare] >gi|326510493|dbj|BAJ87463.1| predicted protein [Hordeum vulgare subsp. vulgare] >gi|326516356|dbj|BAJ92333.1| predicted protein [Hordeum vulgare subsp.…	P93176	AT5G23860.2 | Symbols: TUB8 | tubulin beta 8 | chr5:8042962-8044528 FORWARD LENGTH=449	Traes_3AL_6D1917532.2
TC027235	2.23256	0.00110898	0.0496978	gi|474429436|gb|EMS67890.1|hypothetical protein TRIUR3_03541 [Triticum urartu]	EMS67890	AT3G60630.1 | Symbols: HAM2, ATHAM2, LOM2 | GRAS family transcription factor | chr3:22410496-22412367 REVERSE LENGTH=623	TRAES3BF091600190CFD_t1
TC115182	2.23204	1.79e-05	0.00926643	gi|461682164|gb|AGH18690.1|putative E3 ubiquitin-protein ligase [Triticum monococcum]	AGH18690	AT2G28840.2 | Symbols: XBAT31 | XB3 ortholog 1 in Arabidopsis thaliana | chr2:12378672-12380474 FORWARD LENGTH=442	Traes_1DS_2CEAF00C3.2
TC035288	2.22965	0.000268448	0.0310707	gi|474036801|gb|EMS53177.1|Histone H2B.2 [Triticum urartu]	EMS53177	AT5G22880.1 | Symbols: H2B, HTB2 | histone B2 | chr5:7652130-7652567 REVERSE LENGTH=145	Traes_1BL_0A996D4A2.3
TC086968	2.22881	0.000589925	0.0407205	gi|326513006|dbj|BAK03410.1|predicted protein [Hordeum vulgare subsp. vulgare] >gi|326525779|dbj|BAJ88936.1| predicted protein [Hordeum vulgare subsp. vulgare]	BAK03410	AT4G27000.1 | Symbols: ATRBP45C | RNA-binding (RRM/RBD/RNP motifs) family protein | chr4:13554983-13557763 REVERSE LENGTH=415	Traes_2AL_67970C350.2
TC069884	2.22806	7.33e-05	0.0188627	gi|475572970|gb|EMT16626.1|Histone H2B.2 [Aegilops tauschii]	EMT16626	AT5G22880.1 | Symbols: H2B, HTB2 | histone B2 | chr5:7652130-7652567 REVERSE LENGTH=145	Traes_6DL_2807D89841.2
TC050456	2.22792	1.01e-06	0.000994697	gi|475587853|gb|EMT20676.1|Condensin complex subunit 1 [Aegilops tauschii]	EMT20676	AT3G57060.2 | Symbols: | binding | chr3:21115078-21121051 REVERSE LENGTH=1415	Traes_2BS_886B93A5C.1
TC017276	2.22791	0.000924062	0.0478632	gi|475620518|gb|EMT31132.1|Protease 2 [Aegilops tauschii]	EMT31132	AT1G50380.1 | Symbols: | Prolyl oligopeptidase family protein | chr1:18662480-18666185 FORWARD LENGTH=710	Traes_7AL_D1DB1B9EE.1
TC062423	2.22727	0.00010222	0.0213821	gi|474379712|gb|EMS64473.1|AP2-like ethylene-responsive transcription factor BBM2 [Triticum urartu]	EMS64473	AT5G17430.1 | Symbols: BBM | Integrase-type DNA-binding superfamily protein | chr5:5742542-5745568 REVERSE LENGTH=584	Traes_2BL_EBA73F94F.1
TC067688	2.22727	0.000246375	0.0298034	gi|326499279|dbj|BAK06130.1|predicted protein [Hordeum vulgare subsp. vulgare]	BAK06130	AT1G52500.2 | Symbols: FPG-1, ATFPG-1, ATMMH-1, MMH-1 | MUTM homolog-1 | chr1:19560043-19562855 FORWARD LENGTH=390	Traes_2DS_8996E680C.1
TC140023	2.22727	0.000856308	0.0466186	gi|357151185|ref|XP_003575707.1|PREDICTED: uncharacterized protein LOC100834035 [Brachypodium distachyon]	XP_003575707	AT5G17250.1 | Symbols: | Alkaline-phosphatase-like family protein | chr5:5668993-5673516 REVERSE LENGTH=925	Traes_5BS_8AE80FDD2.1
TC139710	2.22689	0.000422984	0.0367615	gi|326491233|dbj|BAK05716.1|predicted protein [Hordeum vulgare subsp. vulgare]	BAK05716	AT1G04730.1 | Symbols: CTF18 | P-loop containing nucleoside triphosphate hydrolases superfamily protein | chr1:1325385-1331086 REVERSE LENGTH=943	Traes_4BL_224721BFC.1
TC115040	2.22603	0.000930113	0.0480057	gi|474072075|gb|EMS54376.1|Methyltransferase-like protein 13 [Triticum urartu]	EMS54376	AT2G31740.1 | Symbols: | S-adenosyl-L-methionine-dependent methyltransferases superfamily protein | chr2:13491053-13495009 REVERSE LENGTH=760	Traes_2BL_B6147BC26.2
TC069877	2.22581	0.000897572	0.0474942	gi|13898830|gb|AAK48889.1|AF356817_1histone H2B-1, partial [Lolium perenne]	AAK48889	AT1G07790.1 | Symbols: HTB1 | Histone superfamily protein | chr1:2413049-2413495 FORWARD LENGTH=148	Traes_7BL_5A5A096A41.2
TC020466	2.225	0.000876917	0.0469515	gi|475575371|gb|EMT17252.1|Geranylgeranyl transferase type-2 subunit alpha [Aegilops tauschii]	EMT17252	AT4G24490.2 | Symbols: | RAB geranylgeranyl transferase alpha subunit 1 | chr4:12655330-12658103 REVERSE LENGTH=678	Traes_7DL_A120467A9.1
TC097222	2.225	0.000196303	0.0279883	gi|473874725|gb|EMS47823.1|Translation initiation factor IF-3 [Triticum urartu]	EMS47823	AT1G34360.1 | Symbols: | translation initiation factor 3 (IF-3) family protein | chr1:12542986-12546025 FORWARD LENGTH=520	Traes_6BS_4984B5639.1
TC132602	2.225	0.000928567	0.0479597				Traes_7BS_9318744B2.1
TC062876	2.22449	0.00083412	0.0462524	gi|326497555|dbj|BAK05867.1|predicted protein [Hordeum vulgare subsp. vulgare]	BAK05867	AT3G19570.2 | Symbols: SCO3, QWRF1 | Family of unknown function (DUF566) | chr3:6797778-6801344 FORWARD LENGTH=644	Traes_5AL_F001DC802.1
TC119557	2.22449	0.000725354	0.0443869	gi|475601948|gb|EMT24992.1|hypothetical protein F775_19729 [Aegilops tauschii]	EMT24992		Traes_1DL_F4E0E796B.2
TC061719	2.22442	0.000565177	0.0405791	gi|474207246|gb|EMS58729.1|Histone H4 [Triticum urartu]	EMS58729	AT1G07660.2 | Symbols: | Histone superfamily protein | chr1:2369212-2369523 FORWARD LENGTH=86	Traes_1BL_765AD8211.1
TC023094	2.22388	0.000952608	0.04816	gi|6505722|dbj|BAA87875.1|ribosomal RNA apurinic site specific lyase [Triticum aestivum] >gi|6513849|dbj|BAA87876.1| ribosomal RNA apurinic site specific lyase [Triticum aestivum]	BAA87875	AT3G28410.1 | Symbols: | F-box/RNI-like superfamily protein | chr3:10640152-10642071 REVERSE LENGTH=465	TRAES3BF280200010CFD_t1
TC020582	2.22283	8.3e-05	0.0194384	gi|326507568|dbj|BAK03177.1|predicted protein [Hordeum vulgare subsp. vulgare]	BAK03177	AT5G18070.1 | Symbols: DRT101 | phosphoglucosamine mutase-related | chr5:5981117-5982787 FORWARD LENGTH=556	Traes_7DS_3FCC7C87B.1
TC103087	2.22115	9.29e-05	0.0203778	gi|218195329|gb|EEC77756.1|hypothetical protein OsI_16882 [Oryza sativa Indica Group]	EEC77756	AT3G06530.1 | Symbols: | ARM repeat superfamily protein | chr3:2022596-2033637 FORWARD LENGTH=2197	Traes_2DL_B18351047.2
TC043782	2.22093	0.000993421	0.0487257	gi|475571597|gb|EMT16289.1|hypothetical protein F775_31538 [Aegilops tauschii]	EMT16289	AT4G37130.1 | Symbols: | hydroxyproline-rich glycoprotein family protein | chr4:17489567-17491773 FORWARD LENGTH=513	Traes_5DL_13F2886DD.1
TC091798	2.22075	0.000280707	0.0314817	gi|326503686|dbj|BAJ86349.1|predicted protein [Hordeum vulgare subsp. vulgare] >gi|326524496|dbj|BAK00631.1| predicted protein [Hordeum vulgare subsp. vulgare]	BAJ86349	AT5G20060.3 | Symbols: | alpha/beta-Hydrolases superfamily protein | chr5:6776800-6779447 FORWARD LENGTH=252	TRAES3BF001600020CFD_t1
TC063882	2.22059	0.000617251	0.0412561				Traes_6AS_52C59C68D.1
TC020588	2.22	0.000829098	0.0461956	gi|326521932|dbj|BAK04094.1|predicted protein [Hordeum vulgare subsp. vulgare]	BAK04094	AT3G15380.1 | Symbols: | Plasma-membrane choline transporter family protein | chr3:5193319-5196435 FORWARD LENGTH=700	Traes_2DL_DCE370754.1
TC034824	2.21992	0.000254786	0.0302748	gi|326489759|dbj|BAK01860.1|predicted protein [Hordeum vulgare subsp. vulgare]	BAK01860	AT3G18060.1 | Symbols: | transducin family protein / WD-40 repeat family protein | chr3:6183880-6186788 FORWARD LENGTH=609	TRAES3BF171700060CFD_t1
TC069895	2.21983	0.00110222	0.0496465	gi|238012858|gb|ACR37464.1|unknown [Zea mays]	ACR37464	AT1G07790.1 | Symbols: HTB1 | Histone superfamily protein | chr1:2413049-2413495 FORWARD LENGTH=148	Traes_1AL_1A9B5A1C2.2
TC021728	2.21918	0.00108766	0.0493256	gi|474162725|gb|EMS57318.1|hypothetical protein TRIUR3_05941 [Triticum urartu]	EMS57318	AT1G69295.1 | Symbols: PDCB4 | plasmodesmata callose-binding protein 4 | chr1:26050492-26051843 REVERSE LENGTH=222	Traes_1DL_442AEDD57.1
TC119063	2.21849	0.000141191	0.0244631	gi|326511978|dbj|BAJ95970.1|predicted protein [Hordeum vulgare subsp. vulgare]	BAJ95970	AT3G55480.2 | Symbols: PAT2 | protein affected traf&#64257;cking 2 | chr3:20566372-20571171 REVERSE LENGTH=1115	Traes_3AL_E0ED003C5.1
TC029984	2.21698	0.000436934	0.0369633	gi|357137417|ref|XP_003570297.1|PREDICTED: DEAD-box ATP-dependent RNA helicase 1-like [Brachypodium distachyon]	XP_003570297	AT4G15850.1 | Symbols: ATRH1, RH1 | RNA helicase 1 | chr4:9001426-9004534 FORWARD LENGTH=522	Traes_6DL_D6D7A8220.1
TC089072	2.21667	0.000914224	0.0477312	gi|475595647|gb|EMT23109.1|Ubiquitin carboxyl-terminal hydrolase 12 [Aegilops tauschii]	EMT23109	AT5G06600.2 | Symbols: UBP12 | ubiquitin-specific protease 12 | chr5:2019545-2027834 REVERSE LENGTH=1115	Traes_4AL_F35369E96.1
TC034552	2.21569	0.000532794	0.0397345	gi|475581806|gb|EMT18948.1|hypothetical protein F775_28211 [Aegilops tauschii]	EMT18948	AT5G17210.1 | Symbols: | Protein of unknown function (DUF1218) | chr5:5656519-5657970 FORWARD LENGTH=209	Traes_1BL_FEFB05D27.1
TC042713	2.21359	5.46e-05	0.0166684
TC142027	2.21127	0.000238957	0.0296075	gi|475508104|gb|EMT05038.1|Putative poly(A) polymerase [Aegilops tauschii]	EMT05038	AT2G17580.1 | Symbols: | Polynucleotide adenylyltransferase family protein | chr2:7646507-7650066 FORWARD LENGTH=757	Traes_5AL_D09BCA49C.1
TC020425	2.21076	0.000349975	0.0340826	gi|474051874|gb|EMS53705.1|Dihydrolipoyllysine-residue acetyltransferase component 3 of pyruvate dehydrogenase complex, mitochondrial [Triticum urartu]	EMS53705	AT3G13930.1 | Symbols: | Dihydrolipoamide acetyltransferase, long form protein | chr3:4596240-4600143 FORWARD LENGTH=539	Traes_6DS_D8ED109D3.1
TC047199	2.21053	0.000923979	0.0478632				Traes_4AL_03723C140.1
TC136889	2.21053	0.00079895	0.0457751	gi|474146772|gb|EMS56774.1|Secologanin synthase [Triticum urartu]	EMS56774	AT5G24910.1 | Symbols: CYP714A1 | cytochrome P450, family 714, subfamily A, polypeptide 1 | chr5:8567674-8570260 REVERSE LENGTH=532	Traes_4BS_BBBA7C682.3
TC085254	2.2104	0.000457102	0.0373056	gi|474058330|gb|EMS53916.1|hypothetical protein TRIUR3_18144 [Triticum urartu]	EMS53916	AT5G60570.1 | Symbols: | Galactose oxidase/kelch repeat superfamily protein | chr5:24348713-24349894 FORWARD LENGTH=393	Traes_2BL_30343DEF6.1
TC135977	2.21	0.000115127	0.0225317	gi|326514926|dbj|BAJ99824.1|predicted protein [Hordeum vulgare subsp. vulgare]	BAJ99824	AT2G36910.1 | Symbols: ATPGP1, PGP1, ABCB1 | ATP binding cassette subfamily B1 | chr2:15502162-15507050 FORWARD LENGTH=1286
TC121264	2.20902	0.000946625	0.0481315	gi|326523455|dbj|BAJ92898.1|predicted protein [Hordeum vulgare subsp. vulgare]	BAJ92898	AT3G58610.3 | Symbols: | ketol-acid reductoisomerase | chr3:21671561-21674639 FORWARD LENGTH=591	Traes_1DL_3B1A895B8.1
TC115818	2.20661	0.000210856	0.0285755	gi|473971195|gb|EMS51472.1|hypothetical protein TRIUR3_21500 [Triticum urartu]	EMS51472	AT1G69070.1 | Symbols: | FUNCTIONS IN: molecular_function unknown; INVOLVED IN: biological_process unknown; LOCATED IN: cellular_component unknown; EXPRESSED IN: 23 plant structures; EXPRESSED DURING: 13 growth stages; CONTAINS InterPro DOMAIN/s: Nop14-like protein (InterPro:IPR007276); Has 69842 Blast hits to 35213 proteins in 1572 species: Archae - 363; Bacteria - 20593; Metazoa - 20851; Fungi …	Traes_5AL_D4B19D372.1
TC125936	2.20608	0.000581981	0.0405791	gi|326493364|dbj|BAJ85143.1|predicted protein [Hordeum vulgare subsp. vulgare] >gi|475557121|gb|EMT12764.1| hypothetical protein F775_30497 [Aegilops tauschii]	BAJ85143	AT3G62840.1 | Symbols: | Small nuclear ribonucleoprotein family protein | chr3:23235727-23236615 REVERSE LENGTH=109	Traes_4BL_50DFF3105.2
TC043608	2.20588	0.000670716	0.0425691	gi|473990592|gb|EMS51868.1|26S proteasome non-ATPase regulatory subunit 13 [Triticum urartu]	EMS51868	AT4G19006.1 | Symbols: | Proteasome component (PCI) domain protein | chr4:10409349-10411347 REVERSE LENGTH=386	Traes_1AL_4720305AC.2
TC115837	2.20438	0.000459318	0.0373056	gi|475552976|gb|EMT11913.1|hypothetical protein F775_31264 [Aegilops tauschii]	EMT11913	AT1G15660.1 | Symbols: CENP-C | centromere protein C | chr1:5381230-5385057 FORWARD LENGTH=705	Traes_3AL_202085659.1
TC040733	2.2037	0.000326899	0.0334317	gi|326488555|dbj|BAJ93946.1|predicted protein [Hordeum vulgare subsp. vulgare] >gi|326511114|dbj|BAJ87571.1| predicted protein [Hordeum vulgare subsp. vulgare]	BAJ93946	AT4G27760.1 | Symbols: FEY, FEY3 | NAD(P)-binding Rossmann-fold superfamily protein | chr4:13844151-13846563 FORWARD LENGTH=376	Traes_6BS_5CE8BD8E1.2
TC006597	2.20225	0.000261918	0.0307301	Seryl-tRNA synthetase [Aegilops tauschii]	EMT31414	AT5G27470.1 | Symbols: | seryl-tRNA synthetase / serine--tRNA ligase | chr5:9695087-9697154 FORWARD LENGTH=451	Traes_4BL_E10E27E27.1
TC140652	2.20161	4.74e-05	0.0156449	gi|326518120|dbj|BAK07312.1|predicted protein [Hordeum vulgare subsp. vulgare]	BAK07312	AT5G04130.1 | Symbols: GYRB2 | DNA GYRASE B2 | chr5:1122084-1128031 REVERSE LENGTH=732	TRAES3BF077500010CFD_t1
TC059364	2.20098	0.000243082	0.0296405	gi|326506702|dbj|BAJ91392.1|predicted protein [Hordeum vulgare subsp. vulgare] >gi|326508971|dbj|BAJ86878.1| predicted protein [Hordeum vulgare subsp. vulgare]	BAJ91392	AT5G42810.1 | Symbols: ATIPK1, IPK1 | inositol-pentakisphosphate 2-kinase 1 | chr5:17167073-17169337 FORWARD LENGTH=451	Traes_2BL_A465A5769.1
TC074285	2.2	0.00079194	0.0455613	gi|326521302|dbj|BAJ96854.1|predicted protein [Hordeum vulgare subsp. vulgare]	BAJ96854	AT5G06860.1 | Symbols: PGIP1, ATPGIP1 | polygalacturonase inhibiting protein 1 | chr5:2132373-2133434 FORWARD LENGTH=330	TRAES3BF018900050CFD_t1
TC140157	2.2	0.000746211	0.0448693	gi|326504720|dbj|BAK06651.1|predicted protein [Hordeum vulgare subsp. vulgare]	BAK06651	AT3G03810.1 | Symbols: EDA30 | O-fucosyltransferase family protein | chr3:972190-975901 REVERSE LENGTH=656	Traes_1AS_9716EE0D3.1
TC069890	2.19948	0.000636307	0.0418036				Traes_7DL_D810BBA8B.1
TC022635	2.19906	0.000356778	0.034385	gi|326502384|dbj|BAJ95255.1|predicted protein [Hordeum vulgare subsp. vulgare] >gi|326513656|dbj|BAJ87847.1| predicted protein [Hordeum vulgare subsp. vulgare] >gi|326528649|dbj|BAJ97346.1| predicted protein [Hordeum vulgare subsp. vulgare] >gi|326532778|dbj|BAJ89234.1| predicted protein [Hordeum vulgare subsp. vulgare]	BAJ95255	AT4G02580.1 | Symbols: | NADH-ubiquinone oxidoreductase 24 kDa subunit, putative | chr4:1134586-1136906 FORWARD LENGTH=255	Traes_1BL_28FC38E43.1
TC131658	2.19817	0.000999265	0.0487257	gi|47607439|gb|AAT36616.1|mitochondrial ATP synthase precursor [Triticum aestivum]	AAT36616	AT2G21870.2 | Symbols: MGP1 | copper ion binding;cobalt ion binding;zinc ion binding | chr2:9320612-9322618 REVERSE LENGTH=220	Traes_6DS_08F52DEBD.1
TC017531	2.19737	0.000122569	0.0228581
TC148232	2.19708	0.00107929	0.0491902	gi|357114619|ref|XP_003559096.1|PREDICTED: arginine N-methyltransferase 2-like [Brachypodium distachyon]	XP_003559096	AT5G65860.2 | Symbols: | ankyrin repeat family protein | chr5:26347706-26348686 REVERSE LENGTH=326	Traes_5BL_3FC9943D5.1
TC044337	2.19617	1.93e-05	0.00970502	gi|475448231|gb|EMT01624.1|Kinesin-like protein KIF15 [Aegilops tauschii]	EMT01624	AT3G17360.1 | Symbols: POK1 | phragmoplast orienting kinesin 1 | chr3:5936108-5946205 FORWARD LENGTH=2066	Traes_2DS_6E7C40B7B.2
TC027723	2.19333	8.82e-05	0.0199054	gi|475623215|gb|EMT32138.1|Nuclear pore glycoprotein p62 [Aegilops tauschii]	EMT32138	AT2G45000.1 | Symbols: EMB2766 | structural constituent of nuclear pore | chr2:18564156-18567632 FORWARD LENGTH=739	TRAES3BF080100180CFD_t1
TC001453	2.19277	9.96e-05	0.02107	Elongation factor 2 [Aegilops tauschii]	EMT33293	AT1G56070.1 | Symbols: LOS1 | Ribosomal protein S5/Elongation factor G/III/V family protein | chr1:20968245-20971077 REVERSE LENGTH=843	Traes_4AL_0DF1F5B781.2
TC053621	2.19209	0.000376262	0.0349971	gi|475581481|gb|EMT18839.1|hypothetical protein F775_15628 [Aegilops tauschii]	EMT18839	AT3G16730.1 | Symbols: | CONTAINS InterPro DOMAIN/s: Non-SMC condensin II complex, subunit H2-like (InterPro:IPR009378); Has 249 Blast hits to 211 proteins in 82 species: Archae - 0; Bacteria - 0; Metazoa - 145; Fungi - 8; Plants - 30; Viruses - 0; Other Eukaryotes - 66 (source: NCBI BLink). | chr3:5695633-5698863 REVERSE LENGTH=683	Traes_2AS_678919F49.2
TC104522	2.19128	0.00108423	0.0492854	gi|8928403|sp|P93176.1|TBB_HORVURecName: Full=Tubulin beta chain; AltName: Full=Beta-tubulin >gi|1743277|emb|CAA70891.1| beta-tubulin 1 [Hordeum vulgare subsp. vulgare] >gi|146760207|emb|CAM58979.1| beta tubulin 1 [Hordeum vulgare subsp. vulgare] >gi|326510493|dbj|BAJ87463.1| predicted protein [Hordeum vulgare subsp. vulgare] >gi|326516356|dbj|BAJ92333.1| predicted protein [Hordeum vulgare subsp.…	P93176	AT5G23860.2 | Symbols: TUB8 | tubulin beta 8 | chr5:8042962-8044528 FORWARD LENGTH=449	Traes_3AL_6D1917532.2
TC040216	2.19058	0.000579273	0.0405791	gi|475607067|gb|EMT26580.1|hypothetical protein F775_00145 [Aegilops tauschii]	EMT26580		Traes_4AL_16C72AA06.1
TC027711	2.18832	0.000915745	0.0477604	gi|326533418|dbj|BAJ93681.1|predicted protein [Hordeum vulgare subsp. vulgare]	BAJ93681	AT4G20980.4 | Symbols: | Eukaryotic translation initiation factor 3 subunit 7 (eIF-3) | chr4:11216997-11218772 FORWARD LENGTH=591	Traes_1BL_8F261F085.2
TC104201	2.18812	0.000809775	0.0459663	gi|473940352|gb|EMS50335.1|Midasin [Triticum urartu]	EMS50335	AT1G67120.1 | Symbols: | ATPases;nucleotide binding;ATP binding;nucleoside-triphosphatases;transcription factor binding | chr1:25069727-25095526 REVERSE LENGTH=5393	Traes_1DL_3D36999CD.2
TC058143	2.1879	0.000189906	0.02758				Traes_7AL_FC7B2C8E0.1
TC028655	2.1875	0.000754374	0.0450707	gi|357121693|ref|XP_003562552.1|PREDICTED: DEAD-box ATP-dependent RNA helicase 57-like [Brachypodium distachyon]	XP_003562552	AT3G09720.1 | Symbols: | P-loop containing nucleoside triphosphate hydrolases superfamily protein | chr3:2980483-2983268 REVERSE LENGTH=541	Traes_2BS_B57DDC1DF.1
TC128541	2.1875	1.14e-05	0.00687993	gi|475574553|gb|EMT17016.1|hypothetical protein F775_43331 [Aegilops tauschii]	EMT17016
TC148414	2.18692	0.000673938	0.0426597	gi|475528784|gb|EMT07676.1|Nicotinamide-nucleotide adenylyltransferase 1 [Aegilops tauschii]	EMT07676	AT5G55810.1 | Symbols: AtNMNAT, NMNAT | nicotinate/nicotinamide mononucleotide adenyltransferase | chr5:22584229-22586239 REVERSE LENGTH=238	Traes_6AL_677FC7EEE.1
TC100867	2.18586	0.00091377	0.0477242	gi|473910705|gb|EMS49547.1|Histone H2A.1 [Triticum urartu]	EMS49547	AT5G59870.1 | Symbols: HTA6 | histone H2A 6 | chr5:24115605-24116144 REVERSE LENGTH=150	Traes_6AS_32423383C.1
TC078195	2.18571	1.43e-05	0.00812902	gi|502102603|ref|XP_004492129.1|PREDICTED: heat shock cognate 70 kDa protein 2-like [Cicer arietinum]	XP_004492129	AT5G02500.2 | Symbols: HSC70-1, HSP70-1, AT-HSC70-1, HSC70 | heat shock cognate protein 70-1 | chr5:554055-556334 REVERSE LENGTH=521	Traes_5DS_A9D822291.1
TC096295	2.18554	0.000667164	0.0424544	gi|474420207|gb|EMS67491.1|Histone H2B.2 [Triticum urartu]	EMS67491		Traes_1AL_EF6194976.1
TC071108	2.18427	0.000303459	0.0325069	gi|474416089|gb|EMS67172.1|Elongation factor 2 [Triticum urartu]	EMS67172	AT1G56070.1 | Symbols: LOS1 | Ribosomal protein S5/Elongation factor G/III/V family protein | chr1:20968245-20971077 REVERSE LENGTH=843	Traes_5BL_EC8FFFBBF.1
TC045205	2.18363	0.000138282	0.0243105	gi|414865463|tpg|DAA44020.1|TPA: hypothetical protein ZEAMMB73_692703, partial [Zea mays]	DAA44020		Traes_4BL_7B6A54402.1
TC011000	2.18182	0.000371273	0.0348594	gi|326521796|dbj|BAK00474.1|predicted protein [Hordeum vulgare subsp. vulgare] >gi|326532064|dbj|BAK01408.1| predicted protein [Hordeum vulgare subsp. vulgare]	BAK00474	AT5G64130.1 | Symbols: | cAMP-regulated phosphoprotein 19-related protein | chr5:25664547-25665339 REVERSE LENGTH=115	Traes_1BL_3138953D6.2
TC101512	2.18182	0.000498819	0.0386883	gi|475541487|gb|EMT09787.1|Sorting and assembly machinery component 50-A-like protein [Aegilops tauschii]	EMT09787	AT5G05520.1 | Symbols: | Outer membrane OMP85 family protein | chr5:1632912-1635104 FORWARD LENGTH=524	Traes_2DS_92E0E4CE8.2
TC114524	2.18182	0.000901146	0.0475482	gi|475505489|gb|EMT04725.1|Peroxidase 35 [Aegilops tauschii]	EMT04725	AT3G49960.1 | Symbols: | Peroxidase superfamily protein | chr3:18524313-18525610 REVERSE LENGTH=329	Traes_5BL_36EBD512B.2
TC060081	2.18056	0.00103847	0.0487257	gi|326515096|dbj|BAK03461.1|predicted protein [Hordeum vulgare subsp. vulgare]	BAK03461	AT1G48350.1 | Symbols: | Ribosomal L18p/L5e family protein | chr1:17867269-17868215 FORWARD LENGTH=170	Traes_5BL_FA3E0DB03.1
TC135924	2.1798	0.000759061	0.0452139	gi|326495154|dbj|BAJ85673.1|predicted protein [Hordeum vulgare subsp. vulgare] >gi|326516526|dbj|BAJ92418.1| predicted protein [Hordeum vulgare subsp. vulgare]	BAJ85673	AT3G20390.1 | Symbols: | endoribonuclease L-PSP family protein | chr3:7110227-7111695 REVERSE LENGTH=187	Traes_2BS_528FAAFBF.1
TC001456	2.17942	0.00039455	0.0356305	Elongation factor 2 [Aegilops tauschii]	EMT33292	AT1G56070.1 | Symbols: LOS1 | Ribosomal protein S5/Elongation factor G/III/V family protein | chr1:20968245-20971077 REVERSE LENGTH=843	Traes_5DL_E7DBBB54A.1
TC060645	2.17808	0.000220247	0.0286122	gi|357166979|ref|XP_003580945.1|PREDICTED: ELMO domain-containing protein A-like [Brachypodium distachyon]	XP_003580945	AT1G03620.1 | Symbols: | ELMO/CED-12 family protein | chr1:904319-906013 REVERSE LENGTH=265	Traes_2DS_9CAAFC49D.1
TC139659	2.17447	0.00020076	0.0281701	gi|473813021|gb|EMS46823.1|Pre-rRNA-processing protein TSR1-like protein [Triticum urartu]	EMS46823	AT1G42440.1 | Symbols: | FUNCTIONS IN: molecular_function unknown; INVOLVED IN: ribosome biogenesis; LOCATED IN: nucleus; EXPRESSED IN: 22 plant structures; EXPRESSED DURING: 13 growth stages; CONTAINS InterPro DOMAIN/s: AARP2CN (InterPro:IPR012948), Protein of unknown function DUF663 (InterPro:IPR007034); BEST Arabidopsis thaliana protein match is: P-loop containing nucleoside triphosphate hydro…	Traes_7DL_32EEA9748.2
TC101165	2.17442	0.000721514	0.0442935	gi|475564097|gb|EMT14445.1|tRNA (cytosine-5-)-methyltransferase NSUN2 [Aegilops tauschii]	EMT14445	AT2G22400.1 | Symbols: | S-adenosyl-L-methionine-dependent methyltransferases superfamily protein | chr2:9504823-9508788 REVERSE LENGTH=808	Traes_5DL_5A3B3C76D.1
TC120889	2.17084	0.000203002	0.0282696	gi|474074566|gb|EMS54510.1|putative small nuclear ribonucleoprotein F [Triticum urartu]	EMS54510	AT4G30220.1 | Symbols: RUXF | small nuclear ribonucleoprotein F | chr4:14803100-14804259 REVERSE LENGTH=88	Traes_7BL_A65B739B0.1
TC107400	2.16952	0.00035453	0.0343256	gi|326503994|dbj|BAK02783.1|predicted protein [Hordeum vulgare subsp. vulgare]	BAK02783	AT5G66760.1 | Symbols: SDH1-1 | succinate dehydrogenase 1-1 | chr5:26653776-26657224 FORWARD LENGTH=634	Traes_5DL_FB06824E1.1
TC001457	2.16888	4.85e-05	0.0157903	Elongation factor 2 [Aegilops tauschii]	EMT33292	AT1G56070.1 | Symbols: LOS1 | Ribosomal protein S5/Elongation factor G/III/V family protein | chr1:20968245-20971077 REVERSE LENGTH=843	Traes_5DL_FC9E6D3F7.1
TC023977	2.16667	0.000506491	0.0389718	gi|475482589|gb|EMT02991.1|Tetratricopeptide repeat protein 7A [Aegilops tauschii]	EMT02991	AT2G43040.1 | Symbols: NPG1 | tetratricopeptide repeat (TPR)-containing protein | chr2:17896049-17898524 REVERSE LENGTH=704	Traes_5BS_E2AE92E3C.1
TC082713	2.16667	0.000627055	0.0415636	gi|474397591|gb|EMS65805.1|Thioredoxin-like 1-1, chloroplastic [Triticum urartu]	EMS65805	AT1G08570.2 | Symbols: ACHT4 | atypical CYS HIS rich thioredoxin 4 | chr1:2713059-2714312 FORWARD LENGTH=244	Traes_2AS_F5A655E78.1
TC099400	2.16667	0.00100377	0.0487257	gi|326519586|dbj|BAK00166.1|predicted protein [Hordeum vulgare subsp. vulgare]	BAK00166	AT1G52780.1 | Symbols: | Protein of unknown function (DUF2921) | chr1:19658846-19662025 FORWARD LENGTH=1059	TRAES3BF056900080CFD_t1
TC109625	2.16667	0.000735115	0.0445587	gi|357123977|ref|XP_003563683.1|PREDICTED: probable protein phosphatase 2C 57-like [Brachypodium distachyon]	XP_003563683	AT2G25620.1 | Symbols: AtDBP1, DBP1 | DNA-binding protein phosphatase 1 | chr2:10903154-10904978 REVERSE LENGTH=392	Traes_7BL_BE727FEA0.1
TC042097	2.16627	0.000140235	0.0243825	gi|474398576|gb|EMS65878.1|U-box domain-containing protein 72 [Triticum urartu]	EMS65878	AT1G04510.1 | Symbols: MAC3A | MOS4-associated complex 3A | chr1:1226749-1230592 FORWARD LENGTH=523	Traes_4BL_30DAAFF6A.1
TC114470	2.16581	2.37e-05	0.0109359	gi|475621613|gb|EMT31545.1|Putative voltage-gated potassium channel subunit beta [Aegilops tauschii]	EMT31545	AT1G04690.1 | Symbols: KAB1, KV-BETA1 | potassium channel beta subunit 1 | chr1:1313662-1315420 FORWARD LENGTH=328	Traes_6DL_75417C63D.1
TC059418	2.16576	0.000574724	0.0405791	gi|473910181|gb|EMS49506.1|hypothetical protein TRIUR3_04680 [Triticum urartu]	EMS49506	AT2G32380.1 | Symbols: | Transmembrane protein 97, predicted | chr2:13746792-13747730 REVERSE LENGTH=168	Traes_5DL_B93DACC6A.1
TC035845	2.16564	0.00094837	0.04816	gi|326503764|dbj|BAJ86388.1|predicted protein [Hordeum vulgare subsp. vulgare]	BAJ86388	AT1G50380.1 | Symbols: | Prolyl oligopeptidase family protein | chr1:18662480-18666185 FORWARD LENGTH=710	Traes_7AL_D1DB1B9EE.1
TC109715	2.16514	0.000799454	0.0457751	gi|326529893|dbj|BAK08226.1|predicted protein [Hordeum vulgare subsp. vulgare]	BAK08226	AT4G26780.1 | Symbols: AR192 | Co-chaperone GrpE family protein | chr4:13485066-13486560 REVERSE LENGTH=327	Traes_5BL_10BF821D1.2
TC058239	2.16414	0.000912583	0.047679	gi|474036801|gb|EMS53177.1|Histone H2B.2 [Triticum urartu]	EMS53177	AT5G22880.1 | Symbols: H2B, HTB2 | histone B2 | chr5:7652130-7652567 REVERSE LENGTH=145	Traes_1BL_FB9F64F641.2
TC145842	2.16393	9.69e-06	0.00619633	gi|326496499|dbj|BAJ94711.1|predicted protein [Hordeum vulgare subsp. vulgare]	BAJ94711	AT1G52320.4 | Symbols: | unknown protein; FUNCTIONS IN: molecular_function unknown; INVOLVED IN: N-terminal protein myristoylation; LOCATED IN: plasma membrane; EXPRESSED IN: 23 plant structures; EXPRESSED DURING: 14 growth stages; CONTAINS InterPro DOMAIN/s: Protein of unknown function DUF632 (InterPro:IPR006867); BEST Arabidopsis thaliana protein match is: Protein of unknown function (DUF630 an…	Traes_3AL_BBF1BECF4.2
TC011236	2.16254	0.000114241	0.0225317	gi|475603914|gb|EMT25568.1|hypothetical protein F775_31209 [Aegilops tauschii]	EMT25568	AT3G57785.1 | Symbols: | unknown protein; BEST Arabidopsis thaliana protein match is: unknown protein (TAIR:AT2G42310.1); Has 121 Blast hits to 121 proteins in 51 species: Archae - 0; Bacteria - 0; Metazoa - 4; Fungi - 48; Plants - 67; Viruses - 0; Other Eukaryotes - 2 (source: NCBI BLink). | chr3:21404835-21405179 REVERSE LENGTH=114	Traes_5BL_EA2116704.1
TC118741	2.16129	3.51e-05	0.0135274	gi|326530702|dbj|BAK01149.1|predicted protein [Hordeum vulgare subsp. vulgare]	BAK01149	AT3G18480.1 | Symbols: AtCASP, CASP | CCAAT-displacement protein alternatively spliced product | chr3:6336924-6341596 FORWARD LENGTH=689	Traes_4BS_D159CAB31.1
TC026601	2.16089	0.000461156	0.0373335	gi|357167594|ref|XP_003581239.1|PREDICTED: uncharacterized protein LOC100840087 [Brachypodium distachyon]	XP_003581239	AT1G72020.1 | Symbols: | unknown protein; Has 52 Blast hits to 52 proteins in 18 species: Archae - 0; Bacteria - 0; Metazoa - 0; Fungi - 0; Plants - 52; Viruses - 0; Other Eukaryotes - 0 (source: NCBI BLink). | chr1:27109521-27110327 REVERSE LENGTH=97	Traes_2BL_269E2CEF3.2
TC015190	2.15966	0.000955826	0.048196	gi|33324661|gb|AAQ08041.1|cyclin D2 [Triticum aestivum]	AAQ08041	AT5G65420.1 | Symbols: CYCD4;1 | CYCLIN D4;1 | chr5:26141592-26143750 REVERSE LENGTH=308	Traes_6AL_586C08BEF.1
TC034567	2.15714	0.000319536	0.0330415	gi|475626610|gb|EMT33410.1|Putative disease resistance RPP13-like protein 2 [Aegilops tauschii]	EMT33410	AT3G46710.1 | Symbols: | NB-ARC domain-containing disease resistance protein | chr3:17206489-17209032 REVERSE LENGTH=847	Traes_3DL_ABDA89A2A.2
TC051478	2.15714	0.000753347	0.0450468	gi|326529511|dbj|BAK04702.1|predicted protein [Hordeum vulgare subsp. vulgare]	BAK04702	AT3G43850.1 | Symbols: | unknown protein; FUNCTIONS IN: molecular_function unknown; INVOLVED IN: biological_process unknown; LOCATED IN: vacuole; BEST Arabidopsis thaliana protein match is: unknown protein (TAIR:AT5G21940.1); Has 215 Blast hits to 215 proteins in 19 species: Archae - 0; Bacteria - 0; Metazoa - 0; Fungi - 0; Plants - 213; Viruses - 0; Other Eukaryotes - 2 (source: NCBI BLink). | c…	Traes_6AL_44E8714DC.2
TC060034	2.15652	0.000694834	0.0432655	gi|475594054|gb|EMT22588.1|DnaJ homolog subfamily B member 12 [Aegilops tauschii]	EMT22588	AT3G06340.3 | Symbols: | DNAJ heat shock N-terminal domain-containing protein | chr3:1920607-1922628 REVERSE LENGTH=673	Traes_3DL_D7B41386D.1
TC028725	2.15484	0.000943249	0.0481315	gi|473890581|gb|EMS48631.1|hypothetical protein TRIUR3_14846 [Triticum urartu]	EMS48631	AT4G02030.1 | Symbols: | Vps51/Vps67 family (components of vesicular transport) protein | chr4:892262-897175 FORWARD LENGTH=780	Traes_4BS_B924E6BC4.1
TC041787	2.15455	0.000211847	0.0285755	gi|473882680|gb|EMS48039.1|Structural maintenance of chromosomes protein 4 [Triticum urartu]	EMS48039	AT5G48600.2 | Symbols: SMC3 | structural maintenance of chromosome 3 | chr5:19701908-19709091 FORWARD LENGTH=1244	Traes_1BL_0B751B859.2
TC127735	2.15354	0.000686912	0.0430517	gi|475570167|gb|EMT15959.1|hypothetical protein F775_17905 [Aegilops tauschii]	EMT15959		Traes_2AL_7D719A322.1
TC090623	2.15217	0.000461685	0.0373335	gi|474094838|gb|EMS55045.1|ABC transporter G family member 5 [Triticum urartu]	EMS55045	AT2G13610.1 | Symbols: | ABC-2 type transporter family protein | chr2:5673827-5675776 REVERSE LENGTH=649	Traes_2BL_072A80CA0.1
TC060569	2.1519	6.91e-05	0.0183835	gi|473848268|gb|EMS47447.1|hypothetical protein TRIUR3_04223 [Triticum urartu]	EMS47447	AT3G09925.1 | Symbols: | Pollen Ole e 1 allergen and extensin family protein | chr3:3051868-3052784 REVERSE LENGTH=171	Traes_1AL_C29C8421C.1
TC110642	2.15167	0.000635054	0.0418036	gi|326490257|dbj|BAJ84792.1|predicted protein [Hordeum vulgare subsp. vulgare]	BAJ84792	AT4G24330.1 | Symbols: | Protein of unknown function (DUF1682) | chr4:12603848-12606229 REVERSE LENGTH=478	Traes_1BL_B4D955976.1
TC114291	2.15094	0.000158047	0.0254731	gi|475558045|gb|EMT12979.1|hypothetical protein F775_21900 [Aegilops tauschii]	EMT12979	AT1G76660.1 | Symbols: | FUNCTIONS IN: molecular_function unknown; INVOLVED IN: biological_process unknown; LOCATED IN: plasma membrane; EXPRESSED IN: 22 plant structures; EXPRESSED DURING: 13 growth stages; BEST Arabidopsis thaliana protein match is: hydroxyproline-rich glycoprotein family protein (TAIR:AT5G52430.1); Has 353 Blast hits to 231 proteins in 60 species: Archae - 0; Bacteria - 6; Met…	Traes_5DS_D57971ADE.1
TC047512	2.15063	5.33e-05	0.0164405	gi|474042028|gb|EMS53311.1|hypothetical protein TRIUR3_19652 [Triticum urartu]	EMS53311		Traes_5AL_8F1024653.1
TC087076	2.15	0.000923979	0.0478632	gi|473912642|gb|EMS49627.1|hypothetical protein TRIUR3_08650 [Triticum urartu]	EMS49627	AT5G43980.1 | Symbols: PDLP1, PDLP1A | plasmodesmata-located protein 1 | chr5:17694817-17696458 REVERSE LENGTH=303	Traes_4DL_DBCE1D017.6
TC042580	2.14915	0.000839628	0.0463885	gi|326495756|dbj|BAJ85974.1|predicted protein [Hordeum vulgare subsp. vulgare] >gi|326511305|dbj|BAJ87666.1| predicted protein [Hordeum vulgare subsp. vulgare]	BAJ85974	AT2G34250.2 | Symbols: | SecY protein transport family protein | chr2:14462635-14464572 FORWARD LENGTH=475	Traes_5BL_8875EC73C.1
TC032306	2.14752	0.000166966	0.0261372	gi|474036630|gb|EMS53149.1|Leucine aminopeptidase 2, chloroplastic [Triticum urartu]	EMS53149	AT2G24200.2 | Symbols: | Cytosol aminopeptidase family protein | chr2:10287017-10289450 REVERSE LENGTH=520	Traes_6DL_6ACC2BB43.1
TC004171	2.14706	0.000478584	0.0379319	hypothetical protein F775_01295 [Aegilops tauschii]	EMT06144	AT5G59710.1 | Symbols: VIP2, AtVIP2 | VIRE2 interacting protein 2 | chr5:24058157-24061736 FORWARD LENGTH=614	Traes_5BL_4053FBF1A.2
TC132052	2.14706	1.03e-05	0.00633204	gi|242085348|ref|XP_002443099.1|hypothetical protein SORBIDRAFT_08g008420 [Sorghum bicolor] >gi|241943792|gb|EES16937.1| hypothetical protein SORBIDRAFT_08g008420 [Sorghum bicolor]	XP_002443099	AT1G34300.1 | Symbols: | lectin protein kinase family protein | chr1:12503450-12505939 FORWARD LENGTH=829	Traes_4BS_F47F3FC5F.1
TC131071	2.14685	0.000145528	0.0245856	gi|19614|emb|CAA31968.1|histone H3 (AA 1-58) [Medicago sativa]	CAA31968	AT5G65360.1 | Symbols: | Histone superfamily protein | chr5:26120099-26120509 REVERSE LENGTH=136	Traes_7AS_7567E18BA.1
TC042331	2.14685	0.000506613	0.0389718
TC012028	2.14583	0.000401639	0.0359247	gi|474237129|gb|EMS59637.1|F-box/kelch-repeat protein SKIP11 [Triticum urartu]	EMS59637	AT1G14330.1 | Symbols: | Galactose oxidase/kelch repeat superfamily protein | chr1:4890375-4891700 REVERSE LENGTH=441	Traes_4AL_7A31A5392.2
TC097428	2.14516	0.000658842	0.0424224	gi|474359025|gb|EMS63230.1|tRNA (adenine-N(1)-)-methyltransferase non-catalytic subunit trm6 [Triticum urartu]	EMS63230	AT2G45730.1 | Symbols: | eukaryotic initiation factor 3 gamma subunit family protein | chr2:18836519-18839123 REVERSE LENGTH=446	Traes_3DS_1D02FFAA5.2
TC060821	2.14338	0.000869079	0.0467227	gi|326492261|dbj|BAK01914.1|predicted protein [Hordeum vulgare subsp. vulgare]	BAK01914	AT5G13520.1 | Symbols: | peptidase M1 family protein | chr5:4342117-4344571 REVERSE LENGTH=616	Traes_5BL_474FF094C.1
TC013494	2.14286	0.000489084	0.0382637	gi|475576079|gb|EMT17445.1|Putative E3 ubiquitin-protein ligase HERC2 [Aegilops tauschii]	EMT17445	AT1G65920.1 | Symbols: | Regulator of chromosome condensation (RCC1) family with FYVE zinc finger domain | chr1:24525267-24529204 REVERSE LENGTH=1006	Traes_2AL_6D0E5791D.1
TC048184	2.14062	0.000138352	0.0243105	gi|326526589|dbj|BAJ97311.1|predicted protein [Hordeum vulgare subsp. vulgare]	BAJ97311	AT1G77030.1 | Symbols: | hydrolases, acting on acid anhydrides, in phosphorus-containing anhydrides;ATP-dependent helicases;nucleic acid binding;ATP binding;RNA binding;helicases | chr1:28947887-28951526 REVERSE LENGTH=845	Traes_4BL_439640B19.1
TC042394	2.14	0.0009289	0.0479597	gi|473897937|gb|EMS49036.1|Alpha-amylase [Triticum urartu]	EMS49036	AT5G01260.1 | Symbols: | Carbohydrate-binding-like fold | chr5:105367-106488 FORWARD LENGTH=306	Traes_1BL_3CB681BC5.1
TC103378	2.14	0.000995236	0.0487257	gi|474198091|gb|EMS58401.1|hypothetical protein TRIUR3_03111 [Triticum urartu]	EMS58401	AT3G54630.1 | Symbols: | CONTAINS InterPro DOMAIN/s: Kinetochore protein Ndc80 (InterPro:IPR005550); Has 24780 Blast hits to 15608 proteins in 1321 species: Archae - 545; Bacteria - 2969; Metazoa - 12597; Fungi - 2181; Plants - 1581; Viruses - 39; Other Eukaryotes - 4868 (source: NCBI BLink). | chr3:20221195-20222901 REVERSE LENGTH=568	Traes_5AL_257B235B2.1
TC048078	2.13953	0.000488279	0.0382637
TC053002	2.13864	0.000353006	0.0342448	gi|32400836|gb|AAP80650.1|AF475129_1elongation factor, partial [Triticum aestivum]	AAP80650	AT1G56070.1 | Symbols: LOS1 | Ribosomal protein S5/Elongation factor G/III/V family protein | chr1:20968245-20971077 REVERSE LENGTH=843	Traes_4AL_0DF1F5B781.2
TC021701	2.13734	0.000166998	0.0261372	gi|357148429|ref|XP_003574760.1|PREDICTED: geranylgeranyl transferase type-2 subunit beta-like isoform 1 [Brachypodium distachyon]	XP_003574760	AT5G12210.1 | Symbols: AtRGTB1, RGTB1 | RAB geranylgeranyl transferase beta subunit 1 | chr5:3947254-3949595 FORWARD LENGTH=321	Traes_7DS_0A6A684F4.2
TC035767	2.13669	0.000574114	0.0405791	gi|326515774|dbj|BAK07133.1|predicted protein [Hordeum vulgare subsp. vulgare]	BAK07133	AT1G07830.1 | Symbols: | ribosomal protein L29 family protein | chr1:2422549-2423392 FORWARD LENGTH=144	Traes_7DS_BD082DE29.2
TC005913	2.13514	0.000946229	0.0481315	casein protein kinase 2 alpha subunit [Lolium perenne]	BAD98470	AT5G67380.1 | Symbols: CKA1, ATCKA1 | casein kinase alpha 1 | chr5:26881156-26883383 REVERSE LENGTH=409	Traes_2DL_C1F0700CA.1
TC140453	2.135	0.000388839	0.0353373	gi|498742|emb|CAA84023.1|beta-ketoacyl-ACP synthase [Hordeum vulgare subsp. vulgare] >gi|326487918|dbj|BAJ89798.1| predicted protein [Hordeum vulgare subsp. vulgare]	CAA84023	AT1G74960.3 | Symbols: FAB1 | fatty acid biosynthesis 1 | chr1:28152564-28155948 REVERSE LENGTH=541	Traes_4DL_4488A7886.1
TC129649	2.13333	0.000415299	0.0364538	gi|475527609|gb|EMT07498.1|hypothetical protein F775_15195 [Aegilops tauschii]	EMT07498	AT1G20890.1 | Symbols: | unknown protein; FUNCTIONS IN: molecular_function unknown; INVOLVED IN: biological_process unknown; LOCATED IN: endomembrane system; EXPRESSED IN: 24 plant structures; EXPRESSED DURING: 14 growth stages; BEST Arabidopsis thaliana protein match is: unknown protein (TAIR:AT1G76480.2); Has 33 Blast hits to 33 proteins in 11 species: Archae - 0; Bacteria - 0; Metazoa - 2; Fun…	Traes_5BL_32FA43577.1
TC146000	2.1315	8.06e-05	0.0193276	gi|474423664|gb|EMS67637.1|Neurofilament heavy polypeptide [Triticum urartu]	EMS67637	AT3G53500.2 | Symbols: RSZ32, RS2Z32, At-RS2Z | RNA-binding (RRM/RBD/RNP motifs) family protein with retrovirus zinc finger-like domain | chr3:19834557-19836507 REVERSE LENGTH=284	TRAES3BF080700020CFD_t1
TC043984	2.13096	0.000637917	0.0418036	gi|475511616|gb|EMT05406.1|RuBisCO large subunit-binding protein subunit beta, chloroplastic [Aegilops tauschii]	EMT05406	AT1G55490.2 | Symbols: CPN60B, LEN1 | chaperonin 60 beta | chr1:20715717-20718673 REVERSE LENGTH=600	Traes_7DS_7254A96B4.1
TC040391	2.12903	0.000814195	0.0459663	gi|475551391|gb|EMT11631.1|Pentatricopeptide repeat-containing protein [Aegilops tauschii]	EMT11631	AT4G01990.1 | Symbols: | Tetratricopeptide repeat (TPR)-like superfamily protein | chr4:871268-872885 REVERSE LENGTH=502	Traes_6DS_23FCEBE2D.2
TC030590	2.1287	0.000164419	0.0259368	gi|473755342|gb|EMS45727.1|hypothetical protein TRIUR3_05354 [Triticum urartu]	EMS45727	AT1G06950.1 | Symbols: ATTIC110, TIC110 | translocon at the inner envelope membrane of chloroplasts 110 | chr1:2130303-2135563 REVERSE LENGTH=1016	Traes_1AL_E5D710B6D.2
TC074354	2.12853	0.000197347	0.0279883	gi|399414|sp|Q03033.1|EF1A_WHEATRecName: Full=Elongation factor 1-alpha; Short=EF-1-alpha >gi|170776|gb|AAA34306.1| translation elongation factor 1 alpha-subunit [Triticum aestivum] >gi|949878|emb|CAA90651.1| elongation factor 1-alpha [Hordeum vulgare subsp. vulgare] >gi|326493962|dbj|BAJ85443.1| predicted protein [Hordeum vulgare subsp. vulgare] >gi|326511240|dbj|BAJ87634.1| predicted protein [H…	Q03033	AT1G07930.2 | Symbols: | GTP binding Elongation factor Tu family protein | chr1:2459014-2460458 FORWARD LENGTH=372	Traes_4BL_10B3124F1.1
TC069866	2.12794	2.96e-05	0.012374	gi|357125098|ref|XP_003564232.1|PREDICTED: histone H2B.3-like isoform 1 [Brachypodium distachyon] >gi|357125100|ref|XP_003564233.1| PREDICTED: histone H2B.3-like isoform 2 [Brachypodium distachyon] >gi|357125102|ref|XP_003564234.1| PREDICTED: histone H2B.3-like isoform 3 [Brachypodium distachyon] >gi|357125104|ref|XP_003564235.1| PREDICTED: histone H2B.3-like isoform 4 [Brachypodium distachyon]	XP_003564232	AT5G22880.1 | Symbols: H2B, HTB2 | histone B2 | chr5:7652130-7652567 REVERSE LENGTH=145	Traes_6AS_2C86173661.2
TC019899	2.12791	0.000658773	0.0424224	gi|357143820|ref|XP_003573066.1|PREDICTED: uncharacterized protein LOC100836262 [Brachypodium distachyon]	XP_003573066	AT4G24610.1 | Symbols: | unknown protein; FUNCTIONS IN: molecular_function unknown; INVOLVED IN: biological_process unknown; LOCATED IN: plasma membrane; EXPRESSED IN: 20 plant structures; EXPRESSED DURING: 12 growth stages; BEST Arabidopsis thaliana protein match is: unknown protein (TAIR:AT5G65440.1); Has 820 Blast hits to 264 proteins in 74 species: Archae - 0; Bacteria - 15; Metazoa - 77; Fun…	Traes_6DL_418BF9785.1
TC096294	2.12734	0.000444443	0.0369633	gi|357125098|ref|XP_003564232.1|PREDICTED: histone H2B.3-like isoform 1 [Brachypodium distachyon] >gi|357125100|ref|XP_003564233.1| PREDICTED: histone H2B.3-like isoform 2 [Brachypodium distachyon] >gi|357125102|ref|XP_003564234.1| PREDICTED: histone H2B.3-like isoform 3 [Brachypodium distachyon] >gi|357125104|ref|XP_003564235.1| PREDICTED: histone H2B.3-like isoform 4 [Brachypodium distachyon]	XP_003564232	AT5G22880.1 | Symbols: H2B, HTB2 | histone B2 | chr5:7652130-7652567 REVERSE LENGTH=145	Traes_6AS_2C86173661.2
TC066195	2.12727	0.00063731	0.0418036	gi|473947937|gb|EMS50585.1|rRNA 2'-O-methyltransferase fibrillarin 2 [Triticum urartu]	EMS50585	AT5G52470.1 | Symbols: FIB1, FBR1, ATFIB1, ATFBR1, SKIP7 | fibrillarin 1 | chr5:21294290-21296509 FORWARD LENGTH=308	Traes_7AL_C142F05C9.1
TC023723	2.12717	0.000900931	0.0475482	gi|326488909|dbj|BAJ98066.1|predicted protein [Hordeum vulgare subsp. vulgare] >gi|326534196|dbj|BAJ89448.1| predicted protein [Hordeum vulgare subsp. vulgare]	BAJ98066	AT4G00090.1 | Symbols: | Transducin/WD40 repeat-like superfamily protein | chr4:34234-36594 FORWARD LENGTH=430	Traes_5DL_9B03117D6.1
TC112886	2.12687	0.00106199	0.0487747	gi|357156950|ref|XP_003577631.1|PREDICTED: UPF0510 protein INM02-like [Brachypodium distachyon]	XP_003577631	AT1G65270.1 | Symbols: | unknown protein; FUNCTIONS IN: molecular_function unknown; INVOLVED IN: biological_process unknown; LOCATED IN: endoplasmic reticulum, plasma membrane; EXPRESSED IN: 24 plant structures; EXPRESSED DURING: 13 growth stages; Has 149 Blast hits to 149 proteins in 49 species: Archae - 0; Bacteria - 0; Metazoa - 98; Fungi - 0; Plants - 47; Viruses - 0; Other Eukaryotes - 4 (so…	Traes_4BS_7F4A03E80.1
TC057449	2.12648	0.000110357	0.0221185	gi|474425594|gb|EMS67716.1|Histone H2B.2 [Triticum urartu]	EMS67716	AT5G22880.1 | Symbols: H2B, HTB2 | histone B2 | chr5:7652130-7652567 REVERSE LENGTH=145	Traes_4AS_F2500C823.1
TC138988	2.12557	0.000120767	0.0225785	gi|357135278|ref|XP_003569237.1|PREDICTED: developmentally regulated G-protein 1-like [Brachypodium distachyon]	XP_003569237	AT1G72660.3 | Symbols: | P-loop containing nucleoside triphosphate hydrolases superfamily protein | chr1:27354161-27356543 FORWARD LENGTH=399	TRAES3BF042100040CFD_t1
TC039914	2.12214	0.000237147	0.0295614	gi|326504724|dbj|BAK06653.1|predicted protein [Hordeum vulgare subsp. vulgare] >gi|326523789|dbj|BAJ93065.1| predicted protein [Hordeum vulgare subsp. vulgare]	BAK06653	AT5G09450.1 | Symbols: | Tetratricopeptide repeat (TPR)-like superfamily protein | chr5:2941864-2943324 FORWARD LENGTH=409	Traes_2BL_E0F94E064.1
TC009455	2.12152	0.000459416	0.0373056	predicted protein [Hordeum vulgare subsp. vulgare]	BAJ91305	AT5G02500.2 | Symbols: HSC70-1, HSP70-1, AT-HSC70-1, HSC70 | heat shock cognate protein 70-1 | chr5:554055-556334 REVERSE LENGTH=521	Traes_5DS_A9D822291.1
TC100869	2.12022	6.13e-05	0.0175091	gi|473817400|gb|EMS46915.1|Histone H2A.1 [Triticum urartu]	EMS46915	AT5G59870.1 | Symbols: HTA6 | histone H2A 6 | chr5:24115605-24116144 REVERSE LENGTH=150	Traes_6AS_32423383C.1
TC054649	2.1194	6.35e-05	0.0178869	gi|475554052|gb|EMT12148.1|Oxysterol-binding protein-C2F12.05c-like protein [Aegilops tauschii]	EMT12148	AT4G22540.1 | Symbols: ORP2A | OSBP(oxysterol binding protein)-related protein 2A | chr4:11860969-11866108 REVERSE LENGTH=721	Traes_4BL_33899BB0D.2
TC024533	2.11905	0.000127273	0.0232918	gi|474244734|gb|EMS59946.1|Replication protein A 70 kDa DNA-binding subunit [Triticum urartu]	EMS59946	AT5G45400.1 | Symbols: RPA70C, ATRPA70C | Replication factor-A protein 1-related | chr5:18398990-18401644 FORWARD LENGTH=853	Traes_1BS_239E0BC00.2
TC136690	2.11883	0.000536006	0.0398543	gi|326526329|dbj|BAJ97181.1|predicted protein [Hordeum vulgare subsp. vulgare]	BAJ97181	AT2G20580.1 | Symbols: RPN1A, ATRPN1A | 26S proteasome regulatory subunit S2 1A | chr2:8859211-8864699 FORWARD LENGTH=891	Traes_6DS_A3B8C7F92.1
TC115819	2.1165	0.000613863	0.0411098	gi|473971195|gb|EMS51472.1|hypothetical protein TRIUR3_21500 [Triticum urartu]	EMS51472	AT1G69070.1 | Symbols: | FUNCTIONS IN: molecular_function unknown; INVOLVED IN: biological_process unknown; LOCATED IN: cellular_component unknown; EXPRESSED IN: 23 plant structures; EXPRESSED DURING: 13 growth stages; CONTAINS InterPro DOMAIN/s: Nop14-like protein (InterPro:IPR007276); Has 69842 Blast hits to 35213 proteins in 1572 species: Archae - 363; Bacteria - 20593; Metazoa - 20851; Fungi …	Traes_5AL_D4B19D372.1
TC112572	2.11538	8.38e-05	0.0194384	gi|474186069|gb|EMS57911.1|Transcription factor bHLH49 [Triticum urartu]	EMS57911		Traes_7DS_A4CA05A36.1
TC146425	2.11429	0.000195699	0.027985	gi|474286963|gb|EMS61150.1|Secretory carrier-associated membrane protein 1 [Triticum urartu]	EMS61150	AT1G61250.1 | Symbols: SC3 | secretory carrier 3 | chr1:22586035-22588664 FORWARD LENGTH=289	Traes_2BS_A6334AB81.1
TC046448	2.11351	0.000132984	0.0236179	gi|475531750|gb|EMT08133.1|Signal recognition particle 14 kDa protein [Aegilops tauschii]	EMT08133	AT2G43640.2 | Symbols: | Signal recognition particle, SRP9/SRP14 subunit | chr2:18097614-18098619 REVERSE LENGTH=121	Traes_2DL_7C4B5032E.2
TC031027	2.11044	0.000154062	0.0251161	gi|326527295|dbj|BAK04589.1|predicted protein [Hordeum vulgare subsp. vulgare]	BAK04589	AT2G19480.3 | Symbols: NAP1;2 | nucleosome assembly protein 1;2 | chr2:8438601-8441040 FORWARD LENGTH=372	Traes_7DS_659C88744.1
TC139358	2.10801	0.000107059	0.0217632	gi|152032508|sp|A2WKS3.1|H2B10_ORYSIRecName: Full=Histone H2B.10 >gi|125524455|gb|EAY72569.1| hypothetical protein OsI_00435 [Oryza sativa Indica Group]	A2WKS3	AT5G22880.1 | Symbols: H2B, HTB2 | histone B2 | chr5:7652130-7652567 REVERSE LENGTH=145	Traes_3DS_B53C65B87.1
TC115881	2.10714	4.94e-06	0.0039678	gi|475620142|gb|EMT31007.1|hypothetical protein F775_32351 [Aegilops tauschii]	EMT31007	AT1G09760.1 | Symbols: U2A' | U2 small nuclear ribonucleoprotein A | chr1:3159476-3161603 REVERSE LENGTH=249	Traes_4AL_8C7636C36.1
TC036960	2.10672	0.00095845	0.0482637	gi|357147555|ref|XP_003574391.1|PREDICTED: NADH dehydrogenase [ubiquinone] 1 beta subcomplex subunit 10-B-like [Brachypodium distachyon]	XP_003574391	AT3G18410.2 | Symbols: | Complex I subunit NDUFS6 | chr3:6323203-6323761 FORWARD LENGTH=106	Traes_1AL_5649DA7B9.2
TC011982	2.10606	0.00064065	0.0418999	gi|326509863|dbj|BAJ87147.1|predicted protein [Hordeum vulgare subsp. vulgare]	BAJ87147	AT2G37230.1 | Symbols: | Tetratricopeptide repeat (TPR)-like superfamily protein | chr2:15637177-15639450 REVERSE LENGTH=757	Traes_4DS_B19CF76DB.1
TC139133	2.10448	0.000417461	0.0365048	gi|475441456|gb|EMT01448.1|hypothetical protein F775_30546 [Aegilops tauschii]	EMT01448	AT3G55005.1 | Symbols: TON1B | tonneau 1b (TON1b) | chr3:20384131-20386193 FORWARD LENGTH=257	Traes_5DL_3E0A9EAF5.1
TC051486	2.10417	0.000461685	0.0373335	gi|475573308|gb|EMT16714.1|Putative CRM domain-containing protein [Aegilops tauschii]	EMT16714		Traes_1BS_65D4E6E35.1
TC137194	2.10294	0.000198763	0.0280952	gi|473889908|gb|EMS48564.1|hypothetical protein TRIUR3_08404 [Triticum urartu]	EMS48564	AT2G31270.1 | Symbols: ATCDT1A, CDT1A, CDT1 | homolog of yeast CDT1 A | chr2:13329037-13331544 FORWARD LENGTH=571	Traes_2AS_A0DB10548.1
TC130052	2.10204	0.00109375	0.0493865	gi|326508957|dbj|BAJ86871.1|predicted protein [Hordeum vulgare subsp. vulgare]	BAJ86871	AT3G02100.1 | Symbols: | UDP-Glycosyltransferase superfamily protein | chr3:368840-370484 REVERSE LENGTH=464	Traes_5BL_9010C082A.1
TC137803	2.10169	0.000632641	0.0417112	gi|326496467|dbj|BAJ94695.1|predicted protein [Hordeum vulgare subsp. vulgare]	BAJ94695	AT4G20325.1 | Symbols: | FUNCTIONS IN: molecular_function unknown; INVOLVED IN: biological_process unknown; LOCATED IN: nucleus; CONTAINS InterPro DOMAIN/s: Ribonuclease H2, subunit B (InterPro:IPR019024); Has 30201 Blast hits to 17322 proteins in 780 species: Archae - 12; Bacteria - 1396; Metazoa - 17338; Fungi - 3422; Plants - 5037; Viruses - 0; Other Eukaryotes - 2996 (source: NCBI BLink). | c…	Traes_2BL_232B84604.2
TC134304	2.10098	0.000709287	0.0438224	gi|474423664|gb|EMS67637.1|Neurofilament heavy polypeptide [Triticum urartu]	EMS67637	AT3G53500.2 | Symbols: RSZ32, RS2Z32, At-RS2Z | RNA-binding (RRM/RBD/RNP motifs) family protein with retrovirus zinc finger-like domain | chr3:19834557-19836507 REVERSE LENGTH=284	TRAES3BF080700020CFD_t1
TC032246	2.1	0.000232218	0.0293485	gi|475573308|gb|EMT16714.1|Putative CRM domain-containing protein [Aegilops tauschii]	EMT16714	AT3G27550.1 | Symbols: | RNA-binding CRS1 / YhbY (CRM) domain protein | chr3:10208010-10209899 REVERSE LENGTH=491	Traes_1BS_65D4E6E35.1
TC084552	2.09948	1.97e-07	0.000208408	gi|474008492|gb|EMS52455.1|Protein argonaute 4B [Triticum urartu]	EMS52455	AT2G27040.2 | Symbols: AGO4 | Argonaute family protein | chr2:11536795-11541503 REVERSE LENGTH=924	Traes_1DL_64B330BBB.2
TC002205	2.09836	0.000739177	0.0446282	DNA topoisomerase 2 [Aegilops tauschii]	EMT03055	AT3G23890.1 | Symbols: TOPII, ATTOPII | topoisomerase II | chr3:8624931-8631106 FORWARD LENGTH=1473	Traes_6DL_2BA26E6A2.2
TC029693	2.09816	0.00023572	0.0295404	gi|475503337|gb|EMT04526.1|Histone H4 [Aegilops tauschii]	EMT04526		Traes_1AL_8C2CB0DE9.1
TC094466	2.09756	0.00063797	0.0418036
TC045416	2.09615	0.00100748	0.0487257	gi|383100771|emb|CCG48002.1|alanyl-tRNA synthetase, putative, expressed [Triticum aestivum] >gi|475550877|gb|EMT11535.1| Alanyl-tRNA synthetase [Aegilops tauschii]	CCG48002	AT3G16565.2 | Symbols: | alanine-tRNA ligases;nucleic acid binding;ligases, forming aminoacyl-tRNA and related compounds;nucleotide binding;ATP binding | chr3:5640531-5642675 REVERSE LENGTH=256	TRAES3BF041000090CFD_t1
TC049653	2.09454	0.000112582	0.0224178	gi|13898830|gb|AAK48889.1|AF356817_1histone H2B-1, partial [Lolium perenne]	AAK48889	AT5G02570.1 | Symbols: | Histone superfamily protein | chr5:576742-577140 REVERSE LENGTH=132	Traes_1AL_EF6194976.1
TC029939	2.09174	0.000296105	0.0322525	gi|326488401|dbj|BAJ93869.1|predicted protein [Hordeum vulgare subsp. vulgare]	BAJ93869	AT4G15570.1 | Symbols: MAA3 | P-loop containing nucleoside triphosphate hydrolases superfamily protein | chr4:8893043-8898858 FORWARD LENGTH=818	Traes_6DS_BDFEA01CE.1
TC098521	2.09148	0.0004738	0.0377334	gi|474357009|gb|EMS63145.1|AP-1 complex subunit sigma-1 [Triticum urartu]	EMS63145	AT2G17380.1 | Symbols: AP19 | associated protein 19 | chr2:7553122-7554887 FORWARD LENGTH=161	Traes_5BL_E1212466B.2
TC060836	2.09023	0.000683236	0.0429412	gi|357124788|ref|XP_003564079.1|PREDICTED: uncharacterized protein LOC100843441 [Brachypodium distachyon]	XP_003564079		Traes_7AS_D5DF6040E.1
TC132381	2.0892	0.000382669	0.0352225	gi|475616780|gb|EMT29882.1|Histone H2A [Aegilops tauschii]	EMT29882	AT5G59870.1 | Symbols: HTA6 | histone H2A 6 | chr5:24115605-24116144 REVERSE LENGTH=150	Traes_5BL_B27792F88.1
TC141667	2.08824	0.000586891	0.0406178	gi|410443455|gb|AFV67807.1|WRKY transcript factor 55, partial [Hordeum vulgare]	AFV67807		Traes_1BL_FB1915F4C.1
TC145597	2.08745	0.000566991	0.0405791	gi|326495304|dbj|BAJ85748.1|predicted protein [Hordeum vulgare subsp. vulgare] >gi|326508052|dbj|BAJ86769.1| predicted protein [Hordeum vulgare subsp. vulgare] >gi|326524422|dbj|BAK00594.1| predicted protein [Hordeum vulgare subsp. vulgare]	BAJ85748	AT5G27430.1 | Symbols: | Signal peptidase subunit | chr5:9687470-9689185 FORWARD LENGTH=167	Traes_5BL_FBFF95A0F.2
TC142591	2.08729	0.000109043	0.0219865	gi|357132636|ref|XP_003567935.1|PREDICTED: transmembrane protein 93 homolog [Brachypodium distachyon]	XP_003567935	AT5G49540.1 | Symbols: | Rab5-interacting family protein | chr5:20104804-20105609 REVERSE LENGTH=114	Traes_1BL_46A3D7BAD.2
TC140150	2.08719	0.000970784	0.0486064	gi|326514914|dbj|BAJ99818.1|predicted protein [Hordeum vulgare subsp. vulgare]	BAJ99818	AT5G46280.1 | Symbols: MCM3 | Minichromosome maintenance (MCM2/3/5) family protein | chr5:18769902-18773606 REVERSE LENGTH=776	Traes_1DL_BFC72DDF8.2
TC031537	2.08621	0.00100113	0.0487257				TRAES3BF061100150CFD_t1
TC086449	2.08571	0.000114006	0.0225317	gi|357161501|ref|XP_003579110.1|PREDICTED: phytoene synthase, chloroplastic-like [Brachypodium distachyon]	XP_003579110	AT5G17230.2 | Symbols: PSY | PHYTOENE SYNTHASE | chr5:5659839-5662087 REVERSE LENGTH=422	Traes_5BS_87F876396.1
TC048366	2.08534	0.000653974	0.0423494	gi|195638818|gb|ACG38877.1|histone H4 [Zea mays]	ACG38877	AT1G07660.2 | Symbols: | Histone superfamily protein | chr1:2369212-2369523 FORWARD LENGTH=86	Traes_1BL_16C4492B1.1
TC110028	2.08519	0.000565767	0.0405791	gi|253760744|ref|XP_002489003.1|hypothetical protein SORBIDRAFT_0525s002010 [Sorghum bicolor] >gi|241947360|gb|EES20505.1| hypothetical protein SORBIDRAFT_0525s002010 [Sorghum bicolor]	XP_002489003	AT1G56070.1 | Symbols: LOS1 | Ribosomal protein S5/Elongation factor G/III/V family protein | chr1:20968245-20971077 REVERSE LENGTH=843	Traes_5BL_34C3CA9FA.1
TC038621	2.0834	0.000663676	0.0424406	gi|326509813|dbj|BAJ87122.1|predicted protein [Hordeum vulgare subsp. vulgare]	BAJ87122	AT4G29480.1 | Symbols: | Mitochondrial ATP synthase subunit G protein | chr4:14486265-14487257 REVERSE LENGTH=122	TRAES3BF086900030CFD_t1
TC139932	2.08235	0.000401665	0.0359247	gi|357164522|ref|XP_003580082.1|PREDICTED: uncharacterized protein LOC100824759 [Brachypodium distachyon]	XP_003580082	AT5G57970.2 | Symbols: | DNA glycosylase superfamily protein | chr5:23467316-23468910 FORWARD LENGTH=347	Traes_2DL_7D1A97D86.1
TC092275	2.08182	0.000849272	0.0465926	gi|475608700|gb|EMT27122.1|Leucyl-tRNA synthetase, cytoplasmic [Aegilops tauschii]	EMT27122	AT1G09620.1 | Symbols: | ATP binding;leucine-tRNA ligases;aminoacyl-tRNA ligases;nucleotide binding;ATP binding;aminoacyl-tRNA ligases | chr1:3113077-3116455 REVERSE LENGTH=1091	Traes_2AS_FD9400CA8.1
TC066940	2.08108	0.000433759	0.0369633	gi|475574326|gb|EMT16956.1|Putative UDP-N-acetylglucosamine--peptide N-acetylglucosaminyltransferase SEC [Aegilops tauschii]	EMT16956
TC043982	2.08	0.00109375	0.0493865	gi|474381301|gb|EMS64627.1|Coleoptile phototropism protein 1 [Triticum urartu]	EMS64627	AT4G31820.1 | Symbols: ENP, NPY1, MAB4 | Phototropic-responsive NPH3 family protein | chr4:15390788-15393627 REVERSE LENGTH=571	Traes_5AL_9733BF17E.1
TC107767	2.0796	0.000109032	0.0219865	gi|474051874|gb|EMS53705.1|Dihydrolipoyllysine-residue acetyltransferase component 3 of pyruvate dehydrogenase complex, mitochondrial [Triticum urartu]	EMS53705	AT3G13930.1 | Symbols: | Dihydrolipoamide acetyltransferase, long form protein | chr3:4596240-4600143 FORWARD LENGTH=539	Traes_6DS_D8ED109D3.1
TC027344	2.07928	9.44e-05	0.0205316	gi|357112280|ref|XP_003557937.1|PREDICTED: pre-mRNA-splicing factor SF2-like [Brachypodium distachyon]	XP_003557937	AT1G09140.1 | Symbols: ATSRP30, SR30, At-SR30 | SERINE-ARGININE PROTEIN 30 | chr1:2942887-2945818 REVERSE LENGTH=268	Traes_4AS_9CDA229D8.1
TC108763	2.07755	0.000380468	0.0351278	gi|357134677|ref|XP_003568943.1|PREDICTED: mitochondral 37S ribosomal protein S27-like [Brachypodium distachyon]	XP_003568943	AT5G44710.1 | Symbols: | CONTAINS InterPro DOMAIN/s: Ribosomal protein S27/S33, mitochondrial (InterPro:IPR013219); Has 101 Blast hits to 101 proteins in 55 species: Archae - 0; Bacteria - 0; Metazoa - 8; Fungi - 59; Plants - 26; Viruses - 0; Other Eukaryotes - 8 (source: NCBI BLink). | chr5:18041621-18042322 FORWARD LENGTH=102	Traes_1AS_B92B608A8.1
TC066816	2.07652	0.00049766	0.0386679	gi|326494940|dbj|BAJ85565.1|predicted protein [Hordeum vulgare subsp. vulgare]	BAJ85565	AT5G65750.1 | Symbols: | 2-oxoglutarate dehydrogenase, E1 component | chr5:26304212-26307947 FORWARD LENGTH=1025	Traes_2AL_1E2B26B7F.1
TC071112	2.07648	0.000231609	0.0292964	gi|475626312|gb|EMT33293.1|Elongation factor 2 [Aegilops tauschii]	EMT33293	AT1G56070.1 | Symbols: LOS1 | Ribosomal protein S5/Elongation factor G/III/V family protein | chr1:20968245-20971077 REVERSE LENGTH=843	Traes_5BL_EC8FFFBBF.1
TC021351	2.07576	0.0010715	0.0489753	gi|475591656|gb|EMT21832.1|Putative protein phosphatase 2C 57 [Aegilops tauschii]	EMT21832	AT2G25620.1 | Symbols: AtDBP1, DBP1 | DNA-binding protein phosphatase 1 | chr2:10903154-10904978 REVERSE LENGTH=392	Traes_7BL_BE727FEA0.1
TC002300	2.07426	0.00106239	0.0487747	predicted protein [Hordeum vulgare subsp. vulgare] >gi|326501246|dbj|BAJ98854.1| predicted protein [Hordeum vulgare subsp. vulgare]	BAJ90751	AT1G76940.1 | Symbols: | RNA-binding (RRM/RBD/RNP motifs) family protein | chr1:28902707-28904085 REVERSE LENGTH=233	Traes_7AS_77739FA2C.2
TC120148	2.07317	6.89e-05	0.0183835	gi|474012319|gb|EMS52581.1|Putative bifunctional dihydrofolate reductase-thymidylate synthase [Triticum urartu]	EMS52581	AT2G16370.1 | Symbols: THY-1 | thymidylate synthase 1 | chr2:7082038-7084333 REVERSE LENGTH=519	Traes_2BL_0021AA419.1
TC014127	2.07143	8.84e-05	0.0199054	gi|475550188|gb|EMT11413.1|DEAD-box ATP-dependent RNA helicase 20 [Aegilops tauschii]	EMT11413	AT2G28600.1 | Symbols: | P-loop containing nucleoside triphosphate hydrolases superfamily protein | chr2:12251845-12254672 FORWARD LENGTH=502	Traes_4DS_293097A62.1
TC024301	2.07059	0.000741037	0.0446678	gi|326492401|dbj|BAK01984.1|predicted protein [Hordeum vulgare subsp. vulgare]	BAK01984	AT5G16300.1 | Symbols: | Vps51/Vps67 family (components of vesicular transport) protein | chr5:5338119-5342186 FORWARD LENGTH=1068	Traes_3AL_9FC82F434.1
TC072764	2.07059	0.000664867	0.0424406	gi|473878011|gb|EMS47900.1|Pseudouridine-5'-monophosphatase [Triticum urartu]	EMS47900	AT4G25840.1 | Symbols: GPP1 | glycerol-3-phosphatase 1 | chr4:13139026-13140719 FORWARD LENGTH=298	Traes_3AL_A3B9A7009.2
TC142196	2.07059	0.000293815	0.0321913	gi|326517008|dbj|BAJ96496.1|predicted protein [Hordeum vulgare subsp. vulgare]	BAJ96496	AT4G10760.1 | Symbols: EMB1706, MTA | mRNAadenosine methylase | chr4:6619947-6623312 REVERSE LENGTH=685	Traes_6DL_DF6A51F6A.1
TC106233	2.07018	0.000935829	0.0481315	gi|473761765|gb|EMS45839.1|hypothetical protein TRIUR3_15640 [Triticum urartu]	EMS45839	AT1G80120.1 | Symbols: | Protein of unknown function (DUF567) | chr1:30139198-30139986 FORWARD LENGTH=210	Traes_5BL_775D43287.1
TC096494	2.06954	0.000175483	0.0266159	gi|474207246|gb|EMS58729.1|Histone H4 [Triticum urartu]	EMS58729	AT1G07660.2 | Symbols: | Histone superfamily protein | chr1:2369212-2369523 FORWARD LENGTH=86	Traes_6AS_C0CDA6A86.3
TC033150	2.06878	0.000729934	0.0445209	gi|475611736|gb|EMT28197.1|Casein kinase I isoform delta-like protein [Aegilops tauschii]	EMT28197	AT3G23340.1 | Symbols: ckl10 | casein kinase I-like 10 | chr3:8351047-8353791 FORWARD LENGTH=442	Traes_6AL_1C51A2182.1
TC148936	2.06863	0.000292182	0.0320831	gi|326487588|dbj|BAK05466.1|predicted protein [Hordeum vulgare subsp. vulgare]	BAK05466	AT1G67630.1 | Symbols: POLA2 | DNA polymerase alpha 2 | chr1:25344573-25348287 REVERSE LENGTH=620	Traes_7AL_0F6AEC3A5.1
TC067821	2.06818	4.35e-05	0.0150008				Traes_1BL_07B8BFA42.1
TC030591	2.06589	3.34e-05	0.013277	gi|473755342|gb|EMS45727.1|hypothetical protein TRIUR3_05354 [Triticum urartu]	EMS45727	AT1G06950.1 | Symbols: ATTIC110, TIC110 | translocon at the inner envelope membrane of chloroplasts 110 | chr1:2130303-2135563 REVERSE LENGTH=1016	Traes_1AL_E5D710B6D.2
TC036623	2.06557	0.000936731	0.0481315	gi|475493530|gb|EMT03707.1|Secologanin synthase [Aegilops tauschii]	EMT03707	AT3G14630.1 | Symbols: CYP72A9 | cytochrome P450, family 72, subfamily A, polypeptide 9 | chr3:4917498-4919409 FORWARD LENGTH=508	Traes_4BS_E3A8C25AB.1
TC034784	2.06531	0.00108154	0.0492477	gi|413918289|gb|AFW58221.1|histone H3.2 [Zea mays]	AFW58221	AT5G65360.1 | Symbols: | Histone superfamily protein | chr5:26120099-26120509 REVERSE LENGTH=136	Traes_2BL_BCE8632F1.2
TC063622	2.0642	0.000563435	0.0405791	gi|326530980|dbj|BAK01288.1|predicted protein [Hordeum vulgare subsp. vulgare]	BAK01288	AT1G61770.1 | Symbols: | Chaperone DnaJ-domain superfamily protein | chr1:22810220-22812370 FORWARD LENGTH=300	Traes_3AS_4012B35C8.1
TC132493	2.06417	0.000527573	0.0397119	gi|475520063|gb|EMT06431.1|Histone H2B.2 [Aegilops tauschii]	EMT06431		Traes_1AL_3EC96C539.2
TC133327	2.06391	0.000470525	0.0376334	gi|475589767|gb|EMT21263.1|Cysteinyl-tRNA synthetase [Aegilops tauschii]	EMT21263	AT2G31170.2 | Symbols: SYCO ARATH | Cysteinyl-tRNA synthetase, class Ia family protein | chr2:13282559-13284256 REVERSE LENGTH=401	Traes_4AL_0101FE8EB.1
TC069888	2.06331	0.000961326	0.0483114	gi|326510547|dbj|BAJ87490.1|predicted protein [Hordeum vulgare subsp. vulgare]	BAJ87490	AT3G46030.1 | Symbols: HTB11 | Histone superfamily protein | chr3:16913614-16914051 REVERSE LENGTH=145	Traes_1BL_FB9F64F641.2
TC108081	2.0625	7.34e-05	0.0188627	gi|326507568|dbj|BAK03177.1|predicted protein [Hordeum vulgare subsp. vulgare]	BAK03177	AT5G18070.1 | Symbols: DRT101 | phosphoglucosamine mutase-related | chr5:5981117-5982787 FORWARD LENGTH=556	Traes_7BS_13BE18136.2
TC143922	2.06154	0.000165918	0.0260514	gi|357133425|ref|XP_003568325.1|PREDICTED: uracil phosphoribosyltransferase-like [Brachypodium distachyon]	XP_003568325	AT3G53900.1 | Symbols: UPP, PYRR | uracil phosphoribosyltransferase | chr3:19956914-19958699 REVERSE LENGTH=231	Traes_1DL_8298FB2DF.1
TC021009	2.06135	0.000247738	0.0299145	gi|326510095|dbj|BAJ87264.1|predicted protein [Hordeum vulgare subsp. vulgare] >gi|326513868|dbj|BAJ87952.1| predicted protein [Hordeum vulgare subsp. vulgare]	BAJ87264	AT3G44600.1 | Symbols: CYP71 | cyclophilin71 | chr3:16165368-16169201 REVERSE LENGTH=631	Traes_7DS_8020BEEC2.1
TC008411	2.06122	0.00052089	0.039525	predicted protein [Hordeum vulgare subsp. vulgare]	BAJ89617	AT1G12460.1 | Symbols: | Leucine-rich repeat protein kinase family protein | chr1:4247703-4250444 FORWARD LENGTH=882	Traes_4DL_C4954E97E.2
TC060635	2.06122	0.000999855	0.0487257	gi|475623518|gb|EMT32255.1|hypothetical protein F775_24808 [Aegilops tauschii]	EMT32255	AT3G18510.1 | Symbols: | unknown protein; Has 15 Blast hits to 15 proteins in 9 species: Archae - 0; Bacteria - 0; Metazoa - 0; Fungi - 0; Plants - 15; Viruses - 0; Other Eukaryotes - 0 (source: NCBI BLink). | chr3:6355711-6355984 FORWARD LENGTH=67	Traes_2BL_356EFF2B9.1
TC050321	2.06087	0.00104984	0.0487257	gi|473891911|gb|EMS48785.1|putative ATP-dependent RNA helicase YTHDC2 [Triticum urartu]	EMS48785	AT2G30800.1 | Symbols: HVT1, ATVT-1 | helicase in vascular tissue and tapetum | chr2:13120585-13126635 REVERSE LENGTH=1299	TRAES3BF177100010CFD_t1
TC007075	2.06084	0.00110358	0.0496665	Histone H2AX [Aegilops tauschii]	EMT07507	AT1G54690.1 | Symbols: HTA3, H2AXB, G-H2AX, GAMMA-H2AX | gamma histone variant H2AX | chr1:20414607-20415206 REVERSE LENGTH=142	Traes_7DL_6511AD958.1
TC134204	2.0597	0.000280416	0.0314817	gi|326499740|dbj|BAJ86181.1|predicted protein [Hordeum vulgare subsp. vulgare] >gi|326523525|dbj|BAJ92933.1| predicted protein [Hordeum vulgare subsp. vulgare]	BAJ86181	AT5G55670.2 | Symbols: | RNA-binding (RRM/RBD/RNP motifs) family protein | chr5:22544669-22546801 REVERSE LENGTH=585	Traes_5BL_1D099E868.1
TC024894	2.05882	2.51e-05	0.0113145	gi|357130450|ref|XP_003566861.1|PREDICTED: uncharacterized protein LOC100835936 [Brachypodium distachyon]	XP_003566861	AT2G26840.1 | Symbols: | unknown protein; FUNCTIONS IN: molecular_function unknown; INVOLVED IN: biological_process unknown; LOCATED IN: chloroplast; BEST Arabidopsis thaliana protein match is: unknown protein (TAIR:AT3G43910.1); Has 835 Blast hits to 835 proteins in 26 species: Archae - 0; Bacteria - 25; Metazoa - 0; Fungi - 0; Plants - 40; Viruses - 2; Other Eukaryotes - 768 (source: NCBI BLink…	Traes_3DS_E8FDCFFCF.1
TC125875	2.05819	0.000896116	0.0474765	gi|474091493|gb|EMS54889.1|Glycine-rich protein 2 [Triticum urartu]	EMS54889	AT3G43590.1 | Symbols: | zinc knuckle (CCHC-type) family protein | chr3:15509753-15512255 FORWARD LENGTH=551	Traes_1BL_BD8EBC16E.2
TC041528	2.05806	0.000364895	0.0347035	gi|357154558|ref|XP_003576823.1|PREDICTED: DNA-directed RNA polymerase II subunit RPB3-A-like [Brachypodium distachyon]	XP_003576823	AT2G15430.1 | Symbols: RBP36A, RPB35.5A, NRPB3, NRPD3, NRPE3A | DNA-directed RNA polymerase family protein | chr2:6733661-6735482 FORWARD LENGTH=319	Traes_5BL_4CAAE7049.1
TC029676	2.05792	7.76e-05	0.0192618	gi|45558475|gb|AAS68103.1|minichromosomal maintenance factor [Triticum aestivum]	AAS68103	AT1G44900.1 | Symbols: MCM2, ATMCM2 | minichromosome maintenance (MCM2/3/5) family protein | chr1:16970291-16974457 FORWARD LENGTH=936	Traes_1AL_D1D0C2774.1
TC108136	2.05769	0.000872459	0.0467737	gi|475549246|gb|EMT11228.1|Serine/threonine-protein kinase PBS1 [Aegilops tauschii]	EMT11228		TRAES3BF182800010CFD_t1
TC031576	2.05665	0.00106664	0.0488883	gi|475626301|gb|EMT33287.1|Eukaryotic translation initiation factor 3 subunit C [Aegilops tauschii]	EMT33287	AT3G56150.2 | Symbols: EIF3C | eukaryotic translation initiation factor 3C | chr3:20833790-20836820 REVERSE LENGTH=900	Traes_5BL_B984B56DC.1
TC019462	2.05339	0.000149753	0.0248697	gi|195617694|gb|ACG30677.1|histone H4 [Zea mays]	ACG30677	AT5G59970.1 | Symbols: | Histone superfamily protein | chr5:24146352-24146663 REVERSE LENGTH=103	Traes_6BS_9AF7714B0.1
TC144908	2.05263	0.00035699	0.034385	gi|242078049|ref|XP_002443793.1|hypothetical protein SORBIDRAFT_07g002170 [Sorghum bicolor] >gi|241940143|gb|EES13288.1| hypothetical protein SORBIDRAFT_07g002170 [Sorghum bicolor]	XP_002443793	AT4G39300.2 | Symbols: | unknown protein; FUNCTIONS IN: molecular_function unknown; INVOLVED IN: biological_process unknown; LOCATED IN: chloroplast; EXPRESSED IN: 22 plant structures; EXPRESSED DURING: 13 growth stages; BEST Arabidopsis thaliana protein match is: unknown protein (TAIR:AT5G11630.2); Has 89 Blast hits to 89 proteins in 11 species: Archae - 0; Bacteria - 0; Metazoa - 0; Fungi - 0; …	Traes_7DL_98FDAC68B.2
TC004173	2.05128	0.000210738	0.0285755	putative NOT transcription complex subunit VIP2 [Triticum urartu]	EMS60065	AT1G07705.2 | Symbols: | NOT2 / NOT3 / NOT5 family | chr1:2382090-2385856 FORWARD LENGTH=614	Traes_5AL_32038A22C.2
TC137284	2.05109	0.000909613	0.0476422	gi|326497123|dbj|BAK02146.1|predicted protein [Hordeum vulgare subsp. vulgare]	BAK02146	AT1G65650.1 | Symbols: UCH2 | Peptidase C12, ubiquitin carboxyl-terminal hydrolase 1 | chr1:24415172-24417466 REVERSE LENGTH=330	Traes_6DL_E9349363A.1
TC106184	2.04777	0.00095363	0.04816	gi|475513980|gb|EMT05675.1|Signal recognition particle 72 kDa protein [Aegilops tauschii]	EMT05675	AT1G67680.1 | Symbols: | SRP72 RNA-binding domain | chr1:25365962-25368464 REVERSE LENGTH=664	TRAES3BF114300130CFD_t1
TC143795	2.04458	0.000297248	0.032254	gi|357133232|ref|XP_003568230.1|PREDICTED: NADH dehydrogenase [ubiquinone] 1 alpha subcomplex subunit 1-like [Brachypodium distachyon]	XP_003568230	AT3G08610.1 | Symbols: | unknown protein; Has 40 Blast hits to 40 proteins in 15 species: Archae - 0; Bacteria - 0; Metazoa - 0; Fungi - 0; Plants - 40; Viruses - 0; Other Eukaryotes - 0 (source: NCBI BLink). | chr3:2616435-2616768 REVERSE LENGTH=65	Traes_1BL_D234DB547.2
TC059260	2.0439	0.00043635	0.0369633	gi|326530754|dbj|BAK01175.1|predicted protein [Hordeum vulgare subsp. vulgare]	BAK01175	AT1G17080.1 | Symbols: | Ribosomal protein L18ae family | chr1:5840458-5841536 REVERSE LENGTH=154	TRAES3BF081300050CFD_t1
TC097645	2.0439	0.000630196	0.0416153	gi|326489567|dbj|BAK01764.1|predicted protein [Hordeum vulgare subsp. vulgare]	BAK01764	AT5G47750.1 | Symbols: D6PKL2, PK5 | D6 protein kinase like 2 | chr5:19339947-19341864 REVERSE LENGTH=586	Traes_5DL_59329063E.1
TC023974	2.04327	0.00045713	0.0373056	gi|474036344|gb|EMS53117.1|hypothetical protein TRIUR3_01972 [Triticum urartu]	EMS53117	AT5G25070.1 | Symbols: | unknown protein; FUNCTIONS IN: molecular_function unknown; INVOLVED IN: biological_process unknown; LOCATED IN: cellular_component unknown; EXPRESSED IN: 23 plant structures; EXPRESSED DURING: 13 growth stages; Has 1807 Blast hits to 1807 proteins in 277 species: Archae - 0; Bacteria - 0; Metazoa - 736; Fungi - 347; Plants - 385; Viruses - 0; Other Eukaryotes - 339 (sourc…	Traes_7BS_C2D1B9700.2
TC050111	2.04306	0.000281751	0.0315065	gi|326489322|dbj|BAK01644.1|predicted protein [Hordeum vulgare subsp. vulgare]	BAK01644	AT3G16260.1 | Symbols: TRZ4 | tRNAse Z4 | chr3:5509397-5513118 FORWARD LENGTH=942	Traes_3AS_9E631473A.1
TC057553	2.04196	0.0008577	0.0466315	gi|326513070|dbj|BAK03442.1|predicted protein [Hordeum vulgare subsp. vulgare]	BAK03442	AT2G40060.1 | Symbols: | Clathrin light chain protein | chr2:16726564-16728001 FORWARD LENGTH=258	Traes_2AL_4EBF9389E.2
TC027422	2.04054	0.000372829	0.0349157	gi|475588929|gb|EMT21024.1|putative Phosphoribosylaminoimidazole carboxylase, chloroplastic [Aegilops tauschii]	EMT21024	AT2G37690.1 | Symbols: | phosphoribosylaminoimidazole carboxylase, putative / AIR carboxylase, putative | chr2:15806111-15810240 FORWARD LENGTH=642	TRAES3BF073700180CFD_t1
TC029208	2.03933	0.000482556	0.038125	gi|475574497|gb|EMT16997.1|hypothetical protein F775_14651 [Aegilops tauschii]	EMT16997	AT1G15910.1 | Symbols: | XH/XS domain-containing protein | chr1:5465951-5468723 FORWARD LENGTH=634	Traes_3B_373FC93D4.1
TC021744	2.03911	0.00017527	0.0266159	gi|326500204|dbj|BAK06191.1|predicted protein [Hordeum vulgare subsp. vulgare]	BAK06191	AT3G19540.1 | Symbols: | Protein of unknown function (DUF620) | chr3:6780762-6782633 FORWARD LENGTH=485	Traes_5DS_EBB5ACB1C.2
TC041322	2.03833	0.00095249	0.04816	gi|357117961|ref|XP_003560729.1|PREDICTED: uncharacterized protein LOC100844032 [Brachypodium distachyon]	XP_003560729	AT3G17850.1 | Symbols: | Protein kinase superfamily protein | chr3:6109854-6116245 REVERSE LENGTH=1296	Traes_4BS_5E12F0B27.1
TC028818	2.03571	0.000781554	0.0454374	gi|326513208|dbj|BAK06844.1|predicted protein [Hordeum vulgare subsp. vulgare]	BAK06844	AT1G47240.1 | Symbols: NRAMP2, ATNRAMP2 | NRAMP metal ion transporter 2 | chr1:17309043-17311308 REVERSE LENGTH=530	Traes_5BS_DE1CD2DA4.1
TC146105	2.03446	0.000233999	0.0294593	gi|357121737|ref|XP_003562574.1|PREDICTED: uncharacterized protein DDB_G0288155-like [Brachypodium distachyon]	XP_003562574	AT1G47260.1 | Symbols: APFI, GAMMA CA2 | gamma carbonic anhydrase 2 | chr1:17321384-17323347 REVERSE LENGTH=278	Traes_2BS_F47964983.1
TC137249	2.03356	0.000389827	0.035397	gi|474271477|gb|EMS60926.1|Chromatin assembly factor 1 subunit B [Triticum urartu]	EMS60926	AT5G64630.2 | Symbols: FAS2, NFB01, NFB1, MUB3.9 | Transducin/WD40 repeat-like superfamily protein | chr5:25833298-25836158 FORWARD LENGTH=487	Traes_7BL_0CC83A972.1
TC087399	2.03114	0.000361663	0.0345621	gi|357153864|ref|XP_003576592.1|PREDICTED: protein transport protein Sec24-like At4g32640-like [Brachypodium distachyon]	XP_003576592	AT3G44340.1 | Symbols: CEF | clone eighty-four | chr3:16011923-16019873 REVERSE LENGTH=1096	Traes_4DS_2E5D3C896.1
TC049058	2.03057	0.000435901	0.0369633	gi|474227389|gb|EMS59505.1|hypothetical protein TRIUR3_18474 [Triticum urartu]	EMS59505	AT3G22660.1 | Symbols: | rRNA processing protein-related | chr3:8016237-8017118 REVERSE LENGTH=293	Traes_4AL_8B0B6994B.1
TC052672	2.0303	0.0003282	0.0334499				Traes_5AL_C9FC195D1.2
TC103776	2.0301	0.000298107	0.0322818	gi|474450545|gb|EMS68859.1|hypothetical protein TRIUR3_07654 [Triticum urartu]	EMS68859	AT4G21105.1 | Symbols: | cytochrome-c oxidases;electron carriers | chr4:11266273-11266724 FORWARD LENGTH=68	Traes_2AS_AD397F867.2
TC056157	2.02941	0.000896527	0.0474765				Traes_2DL_4FD242B37.1
TC089265	2.02814	0.000189022	0.027547	gi|475476814|gb|EMT02644.1|Putative calcium-binding protein [Aegilops tauschii]	EMT02644	AT1G21630.1 | Symbols: | Calcium-binding EF hand family protein | chr1:7581457-7587796 FORWARD LENGTH=1218	Traes_7AL_B98963DFB.1
TC066600	2.02804	0.000546509	0.0402579	gi|326519354|dbj|BAJ96676.1|predicted protein [Hordeum vulgare subsp. vulgare] >gi|326534014|dbj|BAJ89357.1| predicted protein [Hordeum vulgare subsp. vulgare]	BAJ96676	AT5G58100.1 | Symbols: | unknown protein; INVOLVED IN: pollen exine formation; EXPRESSED IN: 19 plant structures; EXPRESSED DURING: 8 growth stages; BEST Arabidopsis thaliana protein match is: unknown protein (TAIR:AT3G28720.1); Has 35333 Blast hits to 34131 proteins in 2444 species: Archae - 798; Bacteria - 22429; Metazoa - 974; Fungi - 991; Plants - 531; Viruses - 0; Other Eukaryotes - 9610 (so…	Traes_5AL_7DDC5F2D3.1
TC024944	2.0274	0.000296547	0.032254	gi|475578203|gb|EMT18037.1|Ribosome biogenesis regulatory protein-like protein [Aegilops tauschii]	EMT18037	AT2G37990.1 | Symbols: | ribosome biogenesis regulatory protein (RRS1) family protein | chr2:15900713-15903028 FORWARD LENGTH=318	Traes_1BS_7E32EEF76.1
TC021301	2.02618	0.00055552	0.0405791	gi|357154897|ref|XP_003576938.1|PREDICTED: nucleolar complex protein 2 homolog [Brachypodium distachyon]	XP_003576938	AT3G55510.1 | Symbols: RBL | Noc2p family | chr3:20579232-20582124 FORWARD LENGTH=594	Traes_5DS_4EF52E6D5.1
TC025428	2.02424	0.000416283	0.0364759	gi|326502912|dbj|BAJ99084.1|predicted protein [Hordeum vulgare subsp. vulgare]	BAJ99084	AT4G18905.1 | Symbols: | Transducin/WD40 repeat-like superfamily protein | chr4:10360234-10362991 FORWARD LENGTH=494	Traes_1AL_2A3B9F67A.2
TC031116	2.02381	0.000894688	0.0474765				Traes_3AS_68240596D.1
TC063372	2.02299	0.000615787	0.0412201	gi|326501736|dbj|BAK02657.1|predicted protein [Hordeum vulgare subsp. vulgare]	BAK02657		Traes_1BL_5CCE74E08.1
TC018268	2.02286	0.000830113	0.0462054	gi|475552384|gb|EMT11773.1|Putative calcium-binding protein CML45 [Aegilops tauschii]	EMT11773		Traes_2DS_BFB4AF796.1
TC027925	2.02218	2.82e-05	0.0121831	gi|475538000|gb|EMT09177.1|Triosephosphate isomerase, cytosolic [Aegilops tauschii]	EMT09177	AT3G55440.1 | Symbols: ATCTIMC, TPI, CYTOTPI | triosephosphate isomerase | chr3:20553794-20556078 FORWARD LENGTH=254	Traes_3AS_AE3D5013D.1
TC073738	2.02202	0.000344235	0.0340411	gi|475610409|gb|EMT27732.1|Histone H2A [Aegilops tauschii]	EMT27732	AT5G59870.1 | Symbols: HTA6 | histone H2A 6 | chr5:24115605-24116144 REVERSE LENGTH=150	Traes_5BL_B27792F88.1
TC032702	2.02174	0.000618335	0.0412609
TC028772	2.02162	0.000208516	0.0285755	gi|474329190|gb|EMS62530.1|Squamous cell carcinoma antigen recognized by T-cells 3 [Triticum urartu]	EMS62530	AT4G24270.2 | Symbols: EMB140 | EMBRYO DEFECTIVE 140 | chr4:12581765-12587293 REVERSE LENGTH=817	Traes_7BL_14CAD6B65.1
TC065734	2.02143	0.000144871	0.0245856	gi|474363524|gb|EMS63391.1|Importin-4 [Triticum urartu]	EMS63391	AT4G27640.1 | Symbols: | ARM repeat superfamily protein | chr4:13798013-13802976 REVERSE LENGTH=1048	Traes_4AS_745A8385E.1
TC055723	2.02	0.000567928	0.0405791	gi|475566616|gb|EMT15060.1|hypothetical protein F775_18062 [Aegilops tauschii]	EMT15060		Traes_1DL_0AD9BD087.3
TC142063	2.0199	3.51e-05	0.0135274	gi|357113315|ref|XP_003558449.1|PREDICTED: uncharacterized protein LOC100845532 [Brachypodium distachyon]	XP_003558449	AT2G05120.1 | Symbols: | Nucleoporin, Nup133/Nup155-like | chr2:1842069-1846858 REVERSE LENGTH=1285	Traes_4AS_D6F5D705F.1
TC011235	2.01935	0.000667846	0.0424544	gi|475603914|gb|EMT25568.1|hypothetical protein F775_31209 [Aegilops tauschii]	EMT25568	AT3G57785.1 | Symbols: | unknown protein; BEST Arabidopsis thaliana protein match is: unknown protein (TAIR:AT2G42310.1); Has 121 Blast hits to 121 proteins in 51 species: Archae - 0; Bacteria - 0; Metazoa - 4; Fungi - 48; Plants - 67; Viruses - 0; Other Eukaryotes - 2 (source: NCBI BLink). | chr3:21404835-21405179 REVERSE LENGTH=114	Traes_5BL_EA2116704.1
TC131903	2.01923	0.000812843	0.0459663	gi|384086995|gb|AFH58741.1|starch branching enzyme III [Triticum aestivum]	AFH58741	AT3G20440.2 | Symbols: EMB2729, BE1 | Alpha amylase family protein | chr3:7123603-7130364 REVERSE LENGTH=899	Traes_7DL_E638906EF.1
TC067621	2.01786	0.000303309	0.0325069	gi|475594019|gb|EMT22573.1|Putative serine/threonine-protein kinase-like protein CCR3 [Aegilops tauschii]	EMT22573	AT3G55950.1 | Symbols: CCR3, ATCRR3 | CRINKLY4 related 3 | chr3:20753903-20756347 REVERSE LENGTH=814	Traes_2DS_27CD1D3B5.1
TC026451	2.01592	0.00110882	0.0496978	gi|473878284|gb|EMS47918.1|Importin subunit alpha-1a [Triticum urartu] >gi|475573904|gb|EMT16831.1| Importin subunit alpha-1a [Aegilops tauschii]	EMS47918	AT3G06720.2 | Symbols: AT-IMP, ATKAP ALPHA, AIMP ALPHA | importin alpha isoform 1 | chr3:2120559-2123555 FORWARD LENGTH=532	TRAES3BF077900050CFD_t1
TC060122	2.01587	0.000489084	0.0382637	gi|475618147|gb|EMT30362.1|hypothetical protein F775_10031 [Aegilops tauschii]	EMT30362		Traes_2BL_C2D2837C1.1
TC114693	2.0155	0.000316839	0.0329456	gi|475584116|gb|EMT19677.1|Vacuolar-sorting receptor 1 [Aegilops tauschii]	EMT19677	AT3G52850.1 | Symbols: VSR1, BP-80, ATELP, BP80, BP80B, ATELP1, ATVSR1, GFS1, VSR1;1, BP80-1;1 | vacuolar sorting receptor homolog 1 | chr3:19587999-19591690 FORWARD LENGTH=623	Traes_5DL_451405F2E.2
TC091610	2.01408	0.000991842	0.0487257	gi|326502548|dbj|BAJ95337.1|predicted protein [Hordeum vulgare subsp. vulgare]	BAJ95337	AT5G59010.1 | Symbols: | Protein kinase protein with tetratricopeptide repeat domain | chr5:23820578-23823099 REVERSE LENGTH=489	Traes_5BL_06912B45B.1
TC048413	2.01299	0.00105084	0.0487257	gi|326506408|dbj|BAJ86522.1|predicted protein [Hordeum vulgare subsp. vulgare] >gi|326516750|dbj|BAJ96367.1| predicted protein [Hordeum vulgare subsp. vulgare]	BAJ86522	AT5G33320.1 | Symbols: CUE1, PPT, ARAPPT | Glucose-6-phosphate/phosphate translocator-related | chr5:12588950-12591408 FORWARD LENGTH=408	Traes_1BS_85C7EF9D4.1
TC046760	2.01283	0.0008525	0.0466096	gi|475582309|gb|EMT19089.1|hypothetical protein F775_26746 [Aegilops tauschii]	EMT19089	AT3G47833.1 | Symbols: | unknown protein; BEST Arabidopsis thaliana protein match is: unknown protein (TAIR:AT5G62575.2); Has 42 Blast hits to 42 proteins in 12 species: Archae - 0; Bacteria - 0; Metazoa - 0; Fungi - 0; Plants - 42; Viruses - 0; Other Eukaryotes - 0 (source: NCBI BLink). | chr3:17648721-17649829 FORWARD LENGTH=93	Traes_5AL_BDEA0E355.1
TC015481	2.00992	0.000132906	0.0236179	gi|475626301|gb|EMT33287.1|Eukaryotic translation initiation factor 3 subunit C [Aegilops tauschii]	EMT33287	AT3G56150.2 | Symbols: EIF3C | eukaryotic translation initiation factor 3C | chr3:20833790-20836820 REVERSE LENGTH=900	Traes_5BL_B984B56DC.1
TC013344	2.00932	1.18e-05	0.00705993	gi|475609211|gb|EMT27309.1|Coatomer subunit alpha-3 [Aegilops tauschii]	EMT27309	AT1G62020.1 | Symbols: | Coatomer, alpha subunit | chr1:22919814-22923728 FORWARD LENGTH=1216	Traes_4BS_8A8575A05.1
TC139660	2.00909	0.000294225	0.0322126	gi|473813021|gb|EMS46823.1|Pre-rRNA-processing protein TSR1-like protein [Triticum urartu]	EMS46823	AT1G42440.1 | Symbols: | FUNCTIONS IN: molecular_function unknown; INVOLVED IN: ribosome biogenesis; LOCATED IN: nucleus; EXPRESSED IN: 22 plant structures; EXPRESSED DURING: 13 growth stages; CONTAINS InterPro DOMAIN/s: AARP2CN (InterPro:IPR012948), Protein of unknown function DUF663 (InterPro:IPR007034); BEST Arabidopsis thaliana protein match is: P-loop containing nucleoside triphosphate hydro…	Traes_7DL_32EEA9748.2
TC031213	2.00893	0.000125999	0.0231698	gi|326493364|dbj|BAJ85143.1|predicted protein [Hordeum vulgare subsp. vulgare] >gi|475557121|gb|EMT12764.1| hypothetical protein F775_30497 [Aegilops tauschii]	BAJ85143	AT3G62840.1 | Symbols: | Small nuclear ribonucleoprotein family protein | chr3:23235727-23236615 REVERSE LENGTH=109	Traes_4DL_8F996FF3C.2
TC046672	2.00388	0.00110541	0.0496665	gi|475623105|gb|EMT32106.1|hypothetical protein F775_29727 [Aegilops tauschii]	EMT32106	AT5G41190.1 | Symbols: | CONTAINS InterPro DOMAIN/s: Nin one binding (NOB1) Zn-ribbon like (InterPro:IPR014881), D-site 20S pre-rRNA nuclease (InterPro:IPR017117); Has 1807 Blast hits to 1807 proteins in 277 species: Archae - 0; Bacteria - 0; Metazoa - 736; Fungi - 347; Plants - 385; Viruses - 0; Other Eukaryotes - 339 (source: NCBI BLink). | chr5:16487628-16490012 REVERSE LENGTH=602	Traes_6DS_9696174DF.1
TC020595	2.0038	0.00111515	0.0497653	gi|474311645|gb|EMS61926.1|Heat shock 70 kDa protein 4L [Triticum urartu]	EMS61926	AT1G79930.1 | Symbols: HSP91 | heat shock protein 91 | chr1:30063781-30067067 REVERSE LENGTH=831	Traes_1DS_54B3EABE1.1
TC058218	2.00198	0.000448323	0.0369893	gi|326512082|dbj|BAJ96022.1|predicted protein [Hordeum vulgare subsp. vulgare]	BAJ96022	AT2G30260.1 | Symbols: U2B'' | U2 small nuclear ribonucleoprotein B | chr2:12905557-12907434 REVERSE LENGTH=232	Traes_4AS_48684D448.2
TC067275	2	0.000179002	0.0267795	gi|475528784|gb|EMT07676.1|Nicotinamide-nucleotide adenylyltransferase 1 [Aegilops tauschii]	EMT07676	AT5G55810.1 | Symbols: AtNMNAT, NMNAT | nicotinate/nicotinamide mononucleotide adenyltransferase | chr5:22584229-22586239 REVERSE LENGTH=238	Traes_6AL_677FC7EEE.1
Down-regulated
Transcript ID	Fold change	P-value	FDR p-value correction	NR Hit Description	NR Hit ACC	Arabidopsis Hit	IWGSC Ensemble v28 Hit
TC015447	-66.5217	0.000321521	0.0331089	gi|475601127|gb|EMT24728.1|hypothetical protein F775_05082 [Aegilops tauschii]	EMT24728		Traes_7DS_779F8DB0A.1
TC040077	-55.1154	0.00060126	0.0408867	gi|475526044|gb|EMT07253.1|hypothetical protein F775_16791 [Aegilops tauschii]	EMT07253	AT5G25610.1 | Symbols: RD22, ATRD22 | BURP domain-containing protein | chr5:8914498-8916684 REVERSE LENGTH=392	Traes_5AL_CC67DE41E.1
TC102340	-42.1667	0.000342677	0.0340411				TRAES3BF080700010CFD_t1
TC073193	-27.8889	0.000937772	0.0481315	gi|474369477|gb|EMS63747.1|Fatty acyl-CoA reductase 1 [Triticum urartu]	EMS63747	AT5G22500.1 | Symbols: FAR1 | fatty acid reductase 1 | chr5:7470541-7473916 FORWARD LENGTH=491	Traes_3AS_0EA847466.1
TC063468	-25.7	0.000333118	0.0336749	gi|475460535|gb|EMT02018.1|hypothetical protein F775_04818 [Aegilops tauschii]	EMT02018
TC008848	-25.1163	8.54e-06	0.00586128	O-methyltransferase ZRP4 [Aegilops tauschii]	EMT22563	AT4G35160.1 | Symbols: | O-methyltransferase family protein | chr4:16730989-16732808 REVERSE LENGTH=382	Traes_4AL_B2F48F9FA.1
TC084947	-23.0667	0.00020689	0.0285755	gi|474159730|gb|EMS57229.1|putative O-methyltransferase 2 [Triticum urartu]	EMS57229	AT1G51990.1 | Symbols: | O-methyltransferase family protein | chr1:19330949-19332667 FORWARD LENGTH=363	Traes_4AL_B2F48F9FA.1
TC014746	-22.9512	0.000736235	0.0445587	gi|326489205|dbj|BAK01586.1|predicted protein [Hordeum vulgare subsp. vulgare]	BAK01586	AT4G33420.1 | Symbols: | Peroxidase superfamily protein | chr4:16084856-16086105 FORWARD LENGTH=325	Traes_7DL_CE37E2AF1.1
TC028229	-22.5946	0.000104159	0.0215533	gi|475627768|gb|EMT33772.1|Germin-like protein 4-1 [Aegilops tauschii]	EMT33772	AT4G14630.1 | Symbols: GLP9 | germin-like protein 9 | chr4:8392920-8393680 FORWARD LENGTH=222	Traes_2DL_65DB4B2C0.1
TC133433	-22.0994	0.000465729	0.0375248	gi|475601127|gb|EMT24728.1|hypothetical protein F775_05082 [Aegilops tauschii]	EMT24728	AT5G25610.1 | Symbols: RD22, ATRD22 | BURP domain-containing protein | chr5:8914498-8916684 REVERSE LENGTH=392	Traes_7BS_AD1EB7064.1
TC027784	-19.5	0.000145888	0.024588	gi|5869975|emb|CAB55559.1|germin-like protein [Triticum aestivum]	CAB55559	AT5G39120.1 | Symbols: | RmlC-like cupins superfamily protein | chr5:15662705-15663486 REVERSE LENGTH=221	Traes_4BL_2A8052BFD.1
TC088611	-19.2931	0.000802063	0.0457888	gi|475525582|gb|EMT07181.1|Taxadien-5-alpha-ol O-acetyltransferase [Aegilops tauschii]	EMT07181	AT5G17540.1 | Symbols: | HXXXD-type acyl-transferase family protein | chr5:5782061-5783682 REVERSE LENGTH=461	Traes_1DS_B04A19E18.1
TC038289	-19.0638	0.000565082	0.0405791	gi|115349920|gb|ABI95408.1|fasciclin-like protein FLA18 [Triticum aestivum]	ABI95408	AT5G03170.1 | Symbols: FLA11, ATFLA11 | FASCICLIN-like arabinogalactan-protein 11 | chr5:752898-753638 REVERSE LENGTH=246	TRAES3BF115600300CFD_t1
TC044091	-18.9688	0.000946675	0.0481315	gi|474107670|gb|EMS55485.1|Germin-like protein 8-4 [Triticum urartu]	EMS55485	AT5G39110.1 | Symbols: | RmlC-like cupins superfamily protein | chr5:15657802-15658584 REVERSE LENGTH=222	Traes_5DS_392398CA4.1
TC077433	-17.6744	0.000606375	0.0408867	gi|474369478|gb|EMS63748.1|O-acyltransferase WSD1 [Triticum urartu]	EMS63748	AT3G49210.1 | Symbols: | O-acyltransferase (WSD1-like) family protein | chr3:18238216-18241161 REVERSE LENGTH=518	Traes_3AS_4E21250EA.2
TC129439	-14.5789	0.000963675	0.0484132	gi|115349920|gb|ABI95408.1|fasciclin-like protein FLA18 [Triticum aestivum]	ABI95408		TRAES3BF115600300CFD_t1
TC041523	-14.2178	0.00112095	0.0499149	gi|475558757|gb|EMT13161.1|hypothetical protein F775_21354 [Aegilops tauschii]	EMT13161	AT2G22170.1 | Symbols: | Lipase/lipooxygenase, PLAT/LH2 family protein | chr2:9427010-9427742 REVERSE LENGTH=183	Traes_2DL_AA405B24E.2
TC023728	-13.4839	0.000832948	0.0462256	gi|473759971|gb|EMS45819.1|hypothetical protein TRIUR3_21435 [Triticum urartu]	EMS45819	AT5G46230.1 | Symbols: | Protein of unknown function, DUF538 | chr5:18742593-18743024 REVERSE LENGTH=143	Traes_3B_489EB090C.1
TC111067	-13.1923	0.000215667	0.0285755	gi|326510187|dbj|BAJ87310.1|predicted protein [Hordeum vulgare subsp. vulgare]	BAJ87310	AT2G21520.1 | Symbols: | Sec14p-like phosphatidylinositol transfer family protein | chr2:9215956-9218953 FORWARD LENGTH=633	Traes_1DL_B4E0123EB.2
TC092837	-13.1667	0.000302787	0.0325069	gi|473953835|gb|EMS50828.1|hypothetical protein TRIUR3_04649 [Triticum urartu]	EMS50828	AT1G14870.1 | Symbols: PCR2 | PLANT CADMIUM RESISTANCE 2 | chr1:5128591-5129458 REVERSE LENGTH=152	Traes_5BL_04FDA138E1.1
TC044678	-12.9524	0.000391663	0.0355205	gi|475627768|gb|EMT33772.1|Germin-like protein 4-1 [Aegilops tauschii]	EMT33772	AT5G39160.1 | Symbols: | RmlC-like cupins superfamily protein | chr5:15679195-15679970 REVERSE LENGTH=222	Traes_2BL_B62BD132E.1
TC103008	-12.7381	0.000484061	0.0381937	gi|475517132|gb|EMT06055.1|Vacuolar-processing enzyme [Aegilops tauschii]	EMT06055	AT4G32940.1 | Symbols: GAMMA-VPE, GAMMAVPE | gamma vacuolar processing enzyme | chr4:15900557-15903161 REVERSE LENGTH=494	Traes_5DL_B3D04CE3D.1
TC144793	-12.3333	0.00081434	0.0459663	gi|474153508|gb|EMS57020.1|Cortical cell-delineating protein [Triticum urartu]	EMS57020	AT4G12530.1 | Symbols: | Bifunctional inhibitor/lipid-transfer protein/seed storage 2S albumin superfamily protein | chr4:7428141-7428494 REVERSE LENGTH=117	Traes_4BS_FBD906214.1
TC042962	-12.0938	0.000268658	0.0310707	gi|475624025|gb|EMT32447.1|Putative pectinesterase/pectinesterase inhibitor 41 [Aegilops tauschii]	EMT32447	AT4G02330.1 | Symbols: ATPMEPCRB | Plant invertase/pectin methylesterase inhibitor superfamily | chr4:1032479-1034928 FORWARD LENGTH=573	Traes_1AL_EBD7520D0.1
TC023861	-11.971	0.000959704	0.048281	gi|475555917|gb|EMT12540.1|Patatin group A-3 [Aegilops tauschii]	EMT12540	AT4G37070.2 | Symbols: PLP1, PLA IVA, AtPLAIVA | Acyl transferase/acyl hydrolase/lysophospholipase superfamily protein | chr4:17464916-17467058 REVERSE LENGTH=414	Traes_5BL_1E806B532.1
TC119634	-11.0631	9.25e-06	0.00612874	gi|475624122|gb|EMT32480.1|Putative aquaporin TIP1-2 [Aegilops tauschii]	EMT32480	AT4G01470.1 | Symbols: GAMMA-TIP3, TIP1;3, ATTIP1.3 | tonoplast intrinsic protein 1;3 | chr4:625092-625850 REVERSE LENGTH=252	TRAES3BF108600020CFD_t1
TC017907	-10.8537	0.000746038	0.0448693	gi|475594735|gb|EMT22797.1|Reticulon-like protein B9 [Aegilops tauschii]	EMT22797	AT3G18260.1 | Symbols: | Reticulon family protein | chr3:6260328-6261504 REVERSE LENGTH=225	Traes_3AS_887BF5509.1
TC114934	-10.7105	0.000315731	0.0329453	gi|475545827|gb|EMT10547.1|O-methyltransferase ZRP4 [Aegilops tauschii]	EMT10547	AT4G35160.1 | Symbols: | O-methyltransferase family protein | chr4:16730989-16732808 REVERSE LENGTH=382	Traes_7AS_6AAD2012B.1
TC012532	-10.6977	0.000737114	0.0445757	gi|326500824|dbj|BAJ95078.1|predicted protein [Hordeum vulgare subsp. vulgare]	BAJ95078	AT4G20820.1 | Symbols: | FAD-binding Berberine family protein | chr4:11150160-11151758 FORWARD LENGTH=532	Traes_5DL_7BEC640FA.1
TC132238	-10.4242	0.00106369	0.0487981	gi|474165954|gb|EMS57393.1|hypothetical protein TRIUR3_27181 [Triticum urartu]	EMS57393	AT5G46090.1 | Symbols: | Protein of unknown function (DUF679) | chr5:18693485-18694129 FORWARD LENGTH=214	Traes_1AL_BA83A9010.1
TC055842	-10.0256	0.000846097	0.0465327
TC119855	-9.93137	0.000146628	0.024588	gi|473907506|gb|EMS49439.1|Blue copper protein [Triticum urartu]	EMS49439	AT1G72230.1 | Symbols: | Cupredoxin superfamily protein | chr1:27188287-27189093 FORWARD LENGTH=181	Traes_5BL_8BBA80DA4.1
TC026826	-9.90053	0.000219344	0.0285755	gi|475624122|gb|EMT32480.1|Putative aquaporin TIP1-2 [Aegilops tauschii]	EMT32480	AT4G01470.1 | Symbols: GAMMA-TIP3, TIP1;3, ATTIP1.3 | tonoplast intrinsic protein 1;3 | chr4:625092-625850 REVERSE LENGTH=252	Traes_4DL_A379ABAE9.1
TC026782	-9.78049	0.000290172	0.0320243	gi|474388001|gb|EMS65131.1|hypothetical protein TRIUR3_04889 [Triticum urartu]	EMS65131		Traes_7AS_65CEFA8DD.1
TC122273	-9.52778	0.000658997	0.0424224	gi|115469462|ref|NP_001058330.1|Os06g0671000 [Oryza sativa Japonica Group] >gi|75114430|sp|Q652J4.1|HAK13_ORYSJ RecName: Full=Probable potassium transporter 13; AltName: Full=OsHAK13 >gi|52076987|dbj|BAD45996.1| putative potassium transporter KUP3p [Oryza sativa Japonica Group] >gi|52077230|dbj|BAD46273.1| putative potassium transporter KUP3p [Oryza sativa Japonica Group] >gi|113596370|dbj|BAF202…	NP_001058330	AT2G30070.1 | Symbols: ATKT1, ATKT1P, ATKUP1, KUP1, KT1 | potassium transporter 1 | chr2:12835097-12838466 FORWARD LENGTH=712	Traes_7DL_7122E546D.1
TC074975	-9.38235	0.000236776	0.0295614	gi|475539369|gb|EMT09402.1|Alcohol dehydrogenase (NADP+) A [Aegilops tauschii]	EMT09402	AT2G37770.2 | Symbols: | NAD(P)-linked oxidoreductase superfamily protein | chr2:15834888-15836659 FORWARD LENGTH=315	Traes_1DL_B77C961EA.1
TC057408	-9.11765	0.00103025	0.0487257	gi|326500010|dbj|BAJ90840.1|predicted protein [Hordeum vulgare subsp. vulgare] >gi|326530876|dbj|BAK01236.1| predicted protein [Hordeum vulgare subsp. vulgare]	BAJ90840	AT4G28500.1 | Symbols: ANAC073, SND2, NAC073 | NAC domain containing protein 73 | chr4:14083014-14084266 FORWARD LENGTH=305	Traes_3AL_2A2EDCD51.1
TC126378	-9.05128	6.55e-05	0.017997	gi|474032857|gb|EMS53002.1|14 kDa proline-rich protein DC2.15 [Triticum urartu]	EMS53002	AT4G12480.1 | Symbols: pEARLI 1 | Bifunctional inhibitor/lipid-transfer protein/seed storage 2S albumin superfamily protein | chr4:7406371-7406877 REVERSE LENGTH=168	Traes_7DL_95DA4439A.1
TC146671	-8.93182	2.01e-06	0.00183765	gi|475582566|gb|EMT19167.1|Anthranilate N-benzoyltransferase protein 3 [Aegilops tauschii]	EMT19167	AT1G32910.1 | Symbols: | HXXXD-type acyl-transferase family protein | chr1:11925426-11926908 FORWARD LENGTH=464	Traes_2BL_47B0E1A1A.1
TC035118	-8.93151	2.08e-05	0.01008	gi|357146796|ref|XP_003574114.1|PREDICTED: alpha-galactosidase-like [Brachypodium distachyon]	XP_003574114	AT5G08380.1 | Symbols: AtAGAL1, AGAL1 | alpha-galactosidase 1 | chr5:2694851-2697616 REVERSE LENGTH=410	Traes_1BL_B3E9FF048.1
TC027031	-8.86667	0.000939668	0.0481315	gi|326529369|dbj|BAK01078.1|predicted protein [Hordeum vulgare subsp. vulgare]	BAK01078	AT1G55760.1 | Symbols: | BTB/POZ domain-containing protein | chr1:20847117-20848507 REVERSE LENGTH=329	Traes_7DS_F5A240B02.1
TC087008	-8.75	0.000989509	0.0487257	gi|475617700|gb|EMT30219.1|Nucleoside-triphosphatase [Aegilops tauschii]	EMT30219	AT3G04080.1 | Symbols: ATAPY1, APY1 | apyrase 1 | chr3:1068068-1070917 REVERSE LENGTH=471	Traes_4DL_71DE87AB7.2
TC089792	-8.52459	0.000240204	0.0296075	gi|326488133|dbj|BAJ89905.1|predicted protein [Hordeum vulgare subsp. vulgare]	BAJ89905	AT5G09810.1 | Symbols: ACT7 | actin 7 | chr5:3052809-3054220 FORWARD LENGTH=377	TRAES3BF019000090CFD_t1
TC107909	-8.38889	0.000945573	0.0481315	gi|474409870|gb|EMS66725.1|Aldo-keto reductase family 4 member C10 [Triticum urartu]	EMS66725	AT2G37770.2 | Symbols: | NAD(P)-linked oxidoreductase superfamily protein | chr2:15834888-15836659 FORWARD LENGTH=315	Traes_1BS_4DE5F7486.1
TC013031	-8.32258	0.000120115	0.0225615	gi|474183504|gb|EMS57822.1|hypothetical protein TRIUR3_10806 [Triticum urartu]	EMS57822		Traes_5BL_6634A5AD6.3
TC019646	-8.27368	0.000102482	0.0213872	gi|474247101|gb|EMS60028.1|putative ubiquitin-conjugating enzyme E2 24 [Triticum urartu]	EMS60028	AT2G33770.1 | Symbols: UBC24, ATUBC24, PHO2 | phosphate 2 | chr2:14277785-14281482 REVERSE LENGTH=907	Traes_1AL_E5224B6EA.2
TC042284	-8.2439	0.000318756	0.0330296	gi|326512310|dbj|BAJ99510.1|predicted protein [Hordeum vulgare subsp. vulgare] >gi|326521520|dbj|BAK00336.1| predicted protein [Hordeum vulgare subsp. vulgare]	BAJ99510	AT5G46060.1 | Symbols: | Protein of unknown function, DUF599 | chr5:18681533-18682459 FORWARD LENGTH=248	Traes_7DS_552FE43B8.1
TC017372	-8.16477	0.000831273	0.0462256	gi|474247101|gb|EMS60028.1|putative ubiquitin-conjugating enzyme E2 24 [Triticum urartu]	EMS60028	AT2G33770.1 | Symbols: UBC24, ATUBC24, PHO2 | phosphate 2 | chr2:14277785-14281482 REVERSE LENGTH=907	Traes_1BL_241A3B9EF.3
TC081498	-8.14815	0.000772036	0.0453493	gi|475618985|gb|EMT30617.1|Patatin group A-3 [Aegilops tauschii]	EMT30617	AT2G26560.1 | Symbols: PLP2, PLA IIA, PLA2A | phospholipase A 2A | chr2:11293912-11295708 REVERSE LENGTH=407	Traes_7AS_6FBCCA079.1
TC008283	-8.10204	0.000842097	0.0464732	Omega-hydroxypalmitate O-feruloyl transferase [Triticum urartu]	EMS51970	AT5G41040.1 | Symbols: | HXXXD-type acyl-transferase family protein | chr5:16431448-16433086 FORWARD LENGTH=457	Traes_2DS_0DF5B5D76.1
TC077429	-8.09091	0.000383299	0.0352225	gi|326533302|dbj|BAJ93623.1|predicted protein [Hordeum vulgare subsp. vulgare]	BAJ93623	AT5G53390.1 | Symbols: | O-acyltransferase (WSD1-like) family protein | chr5:21656951-21659207 REVERSE LENGTH=486	TRAES3BF053100390CFD_t1
TC133646	-8.08287	0.000144353	0.0245856				Traes_1DS_5F13D45E6.3
TC044975	-8.05072	0.00108841	0.0493333	gi|298716928|gb|ADI99492.1|cellulose synthase [Hordeum vulgare subsp. vulgare] >gi|326526315|dbj|BAJ97174.1| predicted protein [Hordeum vulgare subsp. vulgare]	ADI99492	AT5G44030.1 | Symbols: CESA4, IRX5, NWS2 | cellulose synthase A4 | chr5:17714713-17719564 FORWARD LENGTH=1049	Traes_1AL_F420A1BBE.1
TC033205	-7.75625	3.49e-05	0.0135188	gi|474298402|gb|EMS61531.1|Serine carboxypeptidase-like 19 [Triticum urartu]	EMS61531	AT5G09640.1 | Symbols: SNG2, SCPL19 | serine carboxypeptidase-like 19 | chr5:2988373-2990966 FORWARD LENGTH=465	Traes_2BL_6224F0936.2
TC072071	-7.74074	0.000728295	0.0444613	gi|326498103|dbj|BAJ94914.1|predicted protein [Hordeum vulgare subsp. vulgare]	BAJ94914	AT5G47560.1 | Symbols: ATTDT, ATSDAT, TDT | tonoplast dicarboxylate transporter | chr5:19287895-19290347 REVERSE LENGTH=540	Traes_5BL_6B3A76B8A.1
TC129847	-7.57743	0.000287084	0.0318356	gi|475617779|gb|EMT30253.1|hypothetical protein F775_30825 [Aegilops tauschii]	EMT30253	AT3G61260.1 | Symbols: | Remorin family protein | chr3:22675403-22676701 REVERSE LENGTH=212	Traes_2AL_47B1A5BF2.1
TC017373	-7.5303	0.0002428	0.0296405	gi|475576165|gb|EMT17465.1|Putative ubiquitin-conjugating enzyme E2 24 [Aegilops tauschii]	EMT17465	AT2G33770.1 | Symbols: UBC24, ATUBC24, PHO2 | phosphate 2 | chr2:14277785-14281482 REVERSE LENGTH=907	Traes_1DL_F122253A3.2
TC065028	-7.50365	7.23e-06	0.00546483	gi|475586524|gb|EMT20317.1|hypothetical protein F775_43910 [Aegilops tauschii]	EMT20317		TRAES3BF114300110CFD_t1
TC125744	-7.46875	0.000594511	0.0408417	gi|326501682|dbj|BAK02630.1|predicted protein [Hordeum vulgare subsp. vulgare]	BAK02630	AT3G15730.1 | Symbols: PLDALPHA1, PLD | phospholipase D alpha 1 | chr3:5330835-5333474 FORWARD LENGTH=810	Traes_1DS_9E3C7E2CE.1
TC131837	-7.4375	0.00102903	0.0487257				Traes_5BL_92FDEACE7.1
TC012042	-7.375	5.32e-06	0.0042428	gi|475497473|gb|EMT04007.1|hypothetical protein F775_07261 [Aegilops tauschii]	EMT04007	AT5G39520.1 | Symbols: | Protein of unknown function (DUF1997) | chr5:15823920-15825416 REVERSE LENGTH=230	Traes_4AS_5245FBABD.1
TC025140	-7.35714	9.02e-06	0.0060795	gi|90289614|gb|ABD92939.1|alpha tubulin-5D [Triticum aestivum] >gi|90289620|gb|ABD92941.1| alpha tubulin-5B [Triticum aestivum]	ABD92939	AT5G19780.1 | Symbols: TUA5 | tubulin alpha-5 | chr5:6687212-6688926 FORWARD LENGTH=450	Traes_4AS_5A3BD41C7.2
TC025141	-7.2029	0.000660917	0.0424406	gi|326499700|dbj|BAJ86161.1|predicted protein [Hordeum vulgare subsp. vulgare] >gi|326518648|dbj|BAJ88353.1| predicted protein [Hordeum vulgare subsp. vulgare]	BAJ86161	AT5G19780.1 | Symbols: TUA5 | tubulin alpha-5 | chr5:6687212-6688926 FORWARD LENGTH=450	Traes_4AS_5A3BD41C7.2
TC063197	-7.19512	0.000958756	0.0482637
TC076631	-7.17647	0.000910281	0.0476422	gi|218189026|gb|EEC71453.1|hypothetical protein OsI_03679 [Oryza sativa Indica Group]	EEC71453	AT5G19740.1 | Symbols: | Peptidase M28 family protein | chr5:6673986-6676767 FORWARD LENGTH=681	TRAES3BF128500020CFD_t1
TC146481	-7.1413	0.000707911	0.0438052	gi|164472664|gb|ABY59014.1|calcium-dependent protein kinase [Triticum aestivum]	ABY59014	AT1G76040.1 | Symbols: CPK29 | calcium-dependent protein kinase 29 | chr1:28538906-28540448 FORWARD LENGTH=323	Traes_2AL_4D3642D87.1
TC076636	-7.13333	0.000127114	0.0232918	gi|218189026|gb|EEC71453.1|hypothetical protein OsI_03679 [Oryza sativa Indica Group]	EEC71453	AT5G19740.1 | Symbols: | Peptidase M28 family protein | chr5:6673986-6676767 FORWARD LENGTH=681	TRAES3BF128500020CFD_t1
TC014387	-7.11667	7.62e-05	0.0192618	gi|326510449|dbj|BAJ87441.1|predicted protein [Hordeum vulgare subsp. vulgare]	BAJ87441	AT3G12977.1 | Symbols: | NAC (No Apical Meristem) domain transcriptional regulator superfamily protein | chr3:4143832-4145860 FORWARD LENGTH=279	Traes_7AL_BE3253C8F.1
TC011282	-7.10185	3.08e-05	0.0126245	gi|326488133|dbj|BAJ89905.1|predicted protein [Hordeum vulgare subsp. vulgare]	BAJ89905	AT5G09810.1 | Symbols: ACT7 | actin 7 | chr5:3052809-3054220 FORWARD LENGTH=377	TRAES3BF019000090CFD_t1
TC064852	-7.07018	0.000523965	0.0396089				Traes_2DS_DCACA7CAE1.3
TC040594	-6.88462	0.000285531	0.031798	gi|475556646|gb|EMT12683.1|hypothetical protein F775_00357 [Aegilops tauschii]	EMT12683		Traes_5BL_DADEB5D90.2
TC001959	-6.86842	0.000822827	0.0460242	vacuolar processing enzyme 4 [Triticum monococcum]	AET08891	AT2G25940.1 | Symbols: ALPHA-VPE, ALPHAVPE | alpha-vacuolar processing enzyme | chr2:11063496-11066020 REVERSE LENGTH=478	TRAES3BF045500270CFD_t1
TC060608	-6.77165	1.7e-06	0.00160284	gi|475611249|gb|EMT28026.1|hypothetical protein F775_27049 [Aegilops tauschii]	EMT28026		Traes_6BL_DA1CD4BB1.2
TC061996	-6.74054	0.000693461	0.0431981	gi|475617779|gb|EMT30253.1|hypothetical protein F775_30825 [Aegilops tauschii]	EMT30253	AT5G23750.2 | Symbols: | Remorin family protein | chr5:8010004-8011453 REVERSE LENGTH=201	Traes_2AL_47B1A5BF2.1
TC134509	-6.68932	0.000732053	0.0445587	gi|298716928|gb|ADI99492.1|cellulose synthase [Hordeum vulgare subsp. vulgare] >gi|326526315|dbj|BAJ97174.1| predicted protein [Hordeum vulgare subsp. vulgare]	ADI99492	AT5G44030.1 | Symbols: CESA4, IRX5, NWS2 | cellulose synthase A4 | chr5:17714713-17719564 FORWARD LENGTH=1049	Traes_1AL_F420A1BBE.1
TC056362	-6.6129	0.000199269	0.0281018	gi|473799755|gb|EMS46584.1|hypothetical protein TRIUR3_00837 [Triticum urartu]	EMS46584	AT5G47920.1 | Symbols: | unknown protein; BEST Arabidopsis thaliana protein match is: unknown protein (TAIR:AT5G13880.1); Has 1807 Blast hits to 1807 proteins in 277 species: Archae - 0; Bacteria - 0; Metazoa - 736; Fungi - 347; Plants - 385; Viruses - 0; Other Eukaryotes - 339 (source: NCBI BLink). | chr5:19403458-19404021 REVERSE LENGTH=187	Traes_5AL_1212AAB9D.1
TC006940	-6.59567	1.3e-05	0.00764077
TC076843	-6.59459	0.000505562	0.0389386	gi|474039344|gb|EMS53231.1|Glutamate decarboxylase 2 [Triticum urartu]	EMS53231	AT1G65960.2 | Symbols: GAD2 | glutamate decarboxylase 2 | chr1:24552094-24557253 FORWARD LENGTH=494	Traes_2AL_7F98A66D3.2
TC058805	-6.58824	3.8e-05	0.0138867	gi|474417755|gb|EMS67303.1|Transcription factor MYB39 [Triticum urartu]	EMS67303	AT1G34670.1 | Symbols: AtMYB93, MYB93 | myb domain protein 93 | chr1:12709128-12710423 FORWARD LENGTH=365	Traes_6DL_8BF29D46C.1
TC116704	-6.57746	0.000441711	0.0369633	gi|90289614|gb|ABD92939.1|alpha tubulin-5D [Triticum aestivum] >gi|90289620|gb|ABD92941.1| alpha tubulin-5B [Triticum aestivum]	ABD92939	AT5G19780.1 | Symbols: TUA5 | tubulin alpha-5 | chr5:6687212-6688926 FORWARD LENGTH=450	Traes_4AS_5A3BD41C7.2
TC049848	-6.52083	0.000707658	0.0438052	gi|326521396|dbj|BAJ96901.1|predicted protein [Hordeum vulgare subsp. vulgare]	BAJ96901	AT2G02040.1 | Symbols: ATPTR2-B, NTR1, PTR2-B, PTR2, ATPTR2 | peptide transporter 2 | chr2:487542-489707 FORWARD LENGTH=585	Traes_2BL_B4193BAEF.1
TC143471	-6.45946	0.000699275	0.0434861	gi|475582131|gb|EMT19044.1|hypothetical protein F775_31936 [Aegilops tauschii]	EMT19044	AT3G55040.1 | Symbols: GSTL2 | glutathione transferase lambda 2 | chr3:20398718-20400305 REVERSE LENGTH=292	Traes_4BL_7C8EE9E52.1
TC135410	-6.44595	4.69e-05	0.0156449	gi|475463867|gb|EMT02142.1|hypothetical protein F775_28959 [Aegilops tauschii]	EMT02142	AT5G42860.1 | Symbols: | unknown protein; FUNCTIONS IN: molecular_function unknown; INVOLVED IN: biological_process unknown; LOCATED IN: plasma membrane; EXPRESSED IN: 19 plant structures; EXPRESSED DURING: 11 growth stages; BEST Arabidopsis thaliana protein match is: unknown protein (TAIR:AT1G45688.1); Has 1807 Blast hits to 1807 proteins in 277 species: Archae - 0; Bacteria - 0; Metazoa - 736; …	Traes_7DS_DFC10A47A.1
TC130490	-6.41026	0.000426492	0.0369047	gi|326520854|dbj|BAJ92790.1|predicted protein [Hordeum vulgare subsp. vulgare] >gi|326532558|dbj|BAK05208.1| predicted protein [Hordeum vulgare subsp. vulgare]	BAJ92790	AT5G03230.1 | Symbols: | Protein of unknown function, DUF584 | chr5:769636-770136 FORWARD LENGTH=166	Traes_2BL_148046057.1
TC113811	-6.35071	0.000529937	0.0397119	gi|473786981|gb|EMS46242.1|Subtilisin-chymotrypsin inhibitor-2A [Triticum urartu]	EMS46242	AT2G38870.1 | Symbols: | Serine protease inhibitor, potato inhibitor I-type family protein | chr2:16236546-16237050 REVERSE LENGTH=70	Traes_3AS_075D3EB21.2
TC129100	-6.31414	1.41e-05	0.00810544	gi|473777056|gb|EMS45962.1|Aspartic proteinase [Triticum urartu]	EMS45962	AT1G11910.1 | Symbols: APA1, ATAPA1 | aspartic proteinase A1 | chr1:4017119-4019874 REVERSE LENGTH=506	Traes_1AS_1A8023A17.1
TC101680	-6.28571	0.000395113	0.0356381	gi|475571519|gb|EMT16276.1|GDSL esterase/lipase [Aegilops tauschii]	EMT16276	AT5G03980.1 | Symbols: | SGNH hydrolase-type esterase superfamily protein | chr5:1074205-1075289 REVERSE LENGTH=323	Traes_2DS_80B087847.2
TC144847	-6.1519	7.04e-05	0.0183835	gi|474370788|gb|EMS63840.1|Acidic endochitinase [Triticum urartu]	EMS63840	AT5G24090.1 | Symbols: ATCHIA, CHIA | chitinase A | chr5:8143805-8145153 REVERSE LENGTH=302	TRAES3BF100900010CFD_t1
TC101086	-6.01282	0.000359507	0.0344775	gi|475614886|gb|EMT29234.1|NAC domain-containing protein 21/22 [Aegilops tauschii]	EMT29234		Traes_7AL_BE3253C8F.1
TC017327	-5.99099	0.000645927	0.0420657	gi|283970976|gb|ADB54814.1|universal stress protein 9303 [Hordeum vulgare subsp. vulgare] >gi|283970978|gb|ADB54815.1| universal stress protein 9303 [Hordeum vulgare subsp. vulgare]	ADB54814	AT2G47710.1 | Symbols: | Adenine nucleotide alpha hydrolases-like superfamily protein | chr2:19555045-19555956 REVERSE LENGTH=162	Traes_5BS_BA3D2CD42.2
TC077630	-5.9875	0.000374416	0.0349157	gi|57635161|gb|AAW52722.1|peroxidase 8 [Triticum monococcum]	AAW52722	AT5G06720.1 | Symbols: ATPA2, PA2 | peroxidase 2 | chr5:2077567-2078857 REVERSE LENGTH=335	Traes_7DL_6EFFDA6D1.1
TC004133	-5.96104	0.000678515	0.0428402	Apyrase [Aegilops tauschii]	EMT24071	AT3G04080.1 | Symbols: ATAPY1, APY1 | apyrase 1 | chr3:1068068-1070917 REVERSE LENGTH=471	Traes_4DL_5C0CDD31F.1
TC113701	-5.90909	0.000115786	0.0225317	gi|326531464|dbj|BAJ97736.1|predicted protein [Hordeum vulgare subsp. vulgare]	BAJ97736
TC058426	-5.89796	0.000431654	0.0369633	gi|326504112|dbj|BAK02842.1|predicted protein [Hordeum vulgare subsp. vulgare]	BAK02842	AT3G13560.2 | Symbols: | O-Glycosyl hydrolases family 17 protein | chr3:4425484-4427284 REVERSE LENGTH=505	Traes_6AS_ABECDDF1D.1
TC031202	-5.88542	6.36e-06	0.00493438	gi|475558757|gb|EMT13161.1|hypothetical protein F775_21354 [Aegilops tauschii]	EMT13161	AT5G65158.1 | Symbols: | Lipase/lipooxygenase, PLAT/LH2 family protein | chr5:26030390-26030704 FORWARD LENGTH=104	Traes_2DL_AA405B24E.2
TC095798	-5.87387	0.00019702	0.0279883	gi|474005573|gb|EMS52427.1|NAC domain-containing protein 21/22 [Triticum urartu]	EMS52427	AT3G12977.1 | Symbols: | NAC (No Apical Meristem) domain transcriptional regulator superfamily protein | chr3:4143832-4145860 FORWARD LENGTH=279	Traes_7AL_BE3253C8F.1
TC120280	-5.78378	2.44e-08	2.64e-05	gi|326526719|dbj|BAK00748.1|predicted protein [Hordeum vulgare subsp. vulgare]	BAK00748	AT1G58370.1 | Symbols: RXF12, ATXYN1 | glycosyl hydrolase family 10 protein / carbohydrate-binding domain-containing protein | chr1:21684751-21688209 FORWARD LENGTH=917	Traes_4BS_5AC244927.1
TC089779	-5.77941	0.000201146	0.0281774	gi|326489263|dbj|BAK01615.1|predicted protein [Hordeum vulgare subsp. vulgare] >gi|326514942|dbj|BAJ99832.1| predicted protein [Hordeum vulgare subsp. vulgare]	BAK01615	AT2G32580.1 | Symbols: | Protein of unknown function (DUF1068) | chr2:13827849-13829135 FORWARD LENGTH=183	Traes_5DL_250977386.1
TC120994	-5.76596	1.79e-05	0.00926643	gi|475592463|gb|EMT22073.1|Flavonoid 3'-monooxygenase [Aegilops tauschii]	EMT22073	AT5G07990.1 | Symbols: TT7, CYP75B1, D501 | Cytochrome P450 superfamily protein | chr5:2560437-2562859 FORWARD LENGTH=513	Traes_7DL_74B449DBA.1
TC046400	-5.76238	0.00104065	0.0487257	gi|475558757|gb|EMT13161.1|hypothetical protein F775_21354 [Aegilops tauschii]	EMT13161	AT5G65158.1 | Symbols: | Lipase/lipooxygenase, PLAT/LH2 family protein | chr5:26030390-26030704 FORWARD LENGTH=104	Traes_2DL_AA405B24E.2
TC025855	-5.72093	0.000784476	0.0455363	gi|474250264|gb|EMS60165.1|hypothetical protein TRIUR3_08127 [Triticum urartu]	EMS60165	AT2G27140.1 | Symbols: | HSP20-like chaperones superfamily protein | chr2:11598496-11599264 REVERSE LENGTH=224	Traes_1AL_57C78003A.1
TC001964	-5.7	3.72e-05	0.0138867	Vacuolar-processing enzyme [Aegilops tauschii]	EMT06287	AT4G32940.1 | Symbols: GAMMA-VPE, GAMMAVPE | gamma vacuolar processing enzyme | chr4:15900557-15903161 REVERSE LENGTH=494	TRAES3BF045500270CFD_t1
TC139321	-5.69298	1.14e-06	0.00110631	gi|475579767|gb|EMT18426.1|hypothetical protein F775_07058 [Aegilops tauschii]	EMT18426	AT4G37390.1 | Symbols: YDK1, GH3.2, BRU6, GH3-2, AUR3 | Auxin-responsive GH3 family protein | chr4:17579722-17581768 FORWARD LENGTH=603	TRAES3BF056700040CFD_t1
TC093629	-5.68966	0.000821662	0.0460242	gi|474431213|gb|EMS67957.1|Fruit bromelain [Triticum urartu]	EMS67957	AT3G48340.1 | Symbols: | Cysteine proteinases superfamily protein | chr3:17897739-17899074 FORWARD LENGTH=361	TRAES3BF089600120CFD_t1
TC102168	-5.68627	3.77e-05	0.0138867	gi|326490577|dbj|BAJ89956.1|predicted protein [Hordeum vulgare subsp. vulgare] >gi|326527723|dbj|BAK08136.1| predicted protein [Hordeum vulgare subsp. vulgare]	BAJ89956	AT4G29080.1 | Symbols: PAP2, IAA27 | phytochrome-associated protein 2 | chr4:14323665-14325213 REVERSE LENGTH=305	Traes_7AL_354EEE44E.1
TC117563	-5.65714	0.00044792	0.0369766	gi|475525778|gb|EMT07205.1|Putative LRR receptor-like serine/threonine-protein kinase [Aegilops tauschii]	EMT07205	AT3G47570.1 | Symbols: | Leucine-rich repeat protein kinase family protein | chr3:17527611-17530748 FORWARD LENGTH=1010	Traes_7DS_7E5E07181.1
TC024863	-5.625	0.000768908	0.0453493	gi|475589309|gb|EMT21114.1|RING finger protein 126 [Aegilops tauschii]	EMT21114	AT4G26400.1 | Symbols: | RING/U-box superfamily protein | chr4:13344953-13346023 REVERSE LENGTH=356	Traes_4DL_23DEFF069.2
TC067421	-5.61111	0.000116817	0.0225317	gi|326496404|dbj|BAJ94664.1|predicted protein [Hordeum vulgare subsp. vulgare] >gi|326513130|dbj|BAK06805.1| predicted protein [Hordeum vulgare subsp. vulgare]	BAJ94664	AT3G44150.1 | Symbols: | unknown protein; FUNCTIONS IN: molecular_function unknown; INVOLVED IN: biological_process unknown; LOCATED IN: plasma membrane; EXPRESSED IN: cultured cell; BEST Arabidopsis thaliana protein match is: unknown protein (TAIR:AT3G11800.1); Has 76 Blast hits to 75 proteins in 19 species: Archae - 0; Bacteria - 0; Metazoa - 0; Fungi - 0; Plants - 74; Viruses - 0; Other Eukary…	Traes_5BL_B07A81170.1
TC066823	-5.54545	0.000713352	0.0439775	gi|115456653|ref|NP_001051927.1|Os03g0852800 [Oryza sativa Japonica Group] >gi|27573343|gb|AAO20061.1| putative phosphoesterase [Oryza sativa Japonica Group] >gi|29126358|gb|AAO66550.1| putative phosphoesterase [Oryza sativa Japonica Group] >gi|108712150|gb|ABF99945.1| phosphoesterase family protein, putative, expressed [Oryza sativa Japonica Group] >gi|113550398|dbj|BAF13841.1| Os03g0852800 [Ory…	NP_001051927	AT3G03530.1 | Symbols: NPC4 | non-specific phospholipase C4 | chr3:842686-844970 REVERSE LENGTH=538	Traes_4DS_6D27A2331.1
TC135316	-5.54054	0.000102988	0.0214328	gi|475559583|gb|EMT13378.1|Peptide transporter PTR2 [Aegilops tauschii]	EMT13378	AT1G27040.2 | Symbols: | Major facilitator superfamily protein | chr1:9386893-9389838 REVERSE LENGTH=563	Traes_2DL_631322659.1
TC109584	-5.53398	9.35e-06	0.00613538	gi|475596037|gb|EMT23243.1|putative Alliin lyase [Aegilops tauschii]	EMT23243	AT1G34060.1 | Symbols: | Pyridoxal phosphate (PLP)-dependent transferases superfamily protein | chr1:12396561-12398299 REVERSE LENGTH=463	Traes_3AL_1AB3746B5.1
TC059519	-5.52941	5.88e-05	0.0173615	gi|326516698|dbj|BAJ96341.1|predicted protein [Hordeum vulgare subsp. vulgare]	BAJ96341	AT4G15920.1 | Symbols: SWEET17, AtSWEET17 | Nodulin MtN3 family protein | chr4:9030742-9033343 REVERSE LENGTH=241	Traes_5DS_73606D85A.1
TC063294	-5.5122	0.000378592	0.0350442
TC029854	-5.48	0.000555289	0.0405791	gi|475451637|gb|EMT01711.1|hypothetical protein F775_28300 [Aegilops tauschii]	EMT01711	AT3G14920.1 | Symbols: | Peptide-N4-(N-acetyl-beta-glucosaminyl)asparagine amidase A protein | chr3:5018275-5020104 FORWARD LENGTH=609	TRAES3BF098600030CFD_t1
TC122675	-5.46341	7.52e-06	0.00563081	gi|474373556|gb|EMS64011.1|Mixed-linked glucan synthase 2 [Triticum urartu]	EMS64011	AT5G16910.1 | Symbols: ATCSLD2, CSLD2 | cellulose-synthase like D2 | chr5:5561679-5565290 FORWARD LENGTH=1145	Traes_2BS_18ED569DB.1
TC123244	-5.44118	9.12e-05	0.0201984	gi|326517102|dbj|BAJ99917.1|predicted protein [Hordeum vulgare subsp. vulgare]	BAJ99917	AT4G24140.1 | Symbols: | alpha/beta-Hydrolases superfamily protein | chr4:12530032-12533664 REVERSE LENGTH=498	Traes_7AS_BB6A2C031.1
TC106850	-5.4375	9.77e-05	0.021044	gi|326489083|dbj|BAK01525.1|predicted protein [Hordeum vulgare subsp. vulgare]	BAK01525		Traes_5BL_4B68B4F48.2
TC125911	-5.38554	4.75e-05	0.0156511	gi|326487173|dbj|BAJ89571.1|predicted protein [Hordeum vulgare subsp. vulgare]	BAJ89571	AT5G06610.1 | Symbols: | Protein of unknown function (DUF620) | chr5:2029953-2033620 FORWARD LENGTH=368
TC104310	-5.38235	7.42e-06	0.00558656	gi|326494120|dbj|BAJ85522.1|predicted protein [Hordeum vulgare subsp. vulgare]	BAJ85522	AT4G10770.1 | Symbols: ATOPT7, OPT7 | oligopeptide transporter 7 | chr4:6628646-6632517 REVERSE LENGTH=766	Traes_4AL_170182078.2
TC009382	-5.375	0.00066515	0.0424406	predicted protein [Hordeum vulgare subsp. vulgare] >gi|326509415|dbj|BAJ91624.1| predicted protein [Hordeum vulgare subsp. vulgare]	BAJ91009	AT2G45570.1 | Symbols: CYP76C2 | cytochrome P450, family 76, subfamily C, polypeptide 2 | chr2:18779935-18781922 REVERSE LENGTH=512	Traes_2BL_F304D7728.1
TC051331	-5.36667	6.09e-05	0.0174595	gi|474077456|gb|EMS54599.1|hypothetical protein TRIUR3_17911 [Triticum urartu] >gi|475610534|gb|EMT27765.1| hypothetical protein F775_07548 [Aegilops tauschii]	EMS54599	AT4G37300.1 | Symbols: MEE59 | maternal effect embryo arrest 59 | chr4:17554805-17555498 FORWARD LENGTH=173	Traes_4BL_16D361B93.1
TC094246	-5.36364	0.000578202	0.0405791	gi|474325962|gb|EMS62451.1|hypothetical protein TRIUR3_30554 [Triticum urartu]	EMS62451	AT4G16380.1 | Symbols: | Heavy metal transport/detoxification superfamily protein | chr4:9254638-9255955 FORWARD LENGTH=254	Traes_7DS_6E4F20C59.1
TC087543	-5.36364	8.01e-05	0.0193276				Traes_5DL_003866981.1
TC063223	-5.3494	0.000722044	0.0442935	gi|475528779|gb|EMT07671.1|hypothetical protein F775_23698 [Aegilops tauschii]	EMT07671
TC040029	-5.33333	0.000816635	0.0459698	gi|474410472|gb|EMS66806.1|hypothetical protein TRIUR3_15413 [Triticum urartu]	EMS66806		Traes_5BL_48C10467D.1
TC131620	-5.32609	0.000150702	0.0248952	gi|475560205|gb|EMT13513.1|hypothetical protein F775_33145 [Aegilops tauschii]	EMT13513	AT2G46630.1 | Symbols: | unknown protein; LOCATED IN: chloroplast; EXPRESSED IN: 22 plant structures; EXPRESSED DURING: 13 growth stages; Has 110095 Blast hits to 59224 proteins in 2216 species: Archae - 177; Bacteria - 15429; Metazoa - 38345; Fungi - 18843; Plants - 13341; Viruses - 3084; Other Eukaryotes - 20876 (source: NCBI BLink). | chr2:19145529-19146713 FORWARD LENGTH=394	Traes_3B_E05F12C8A.1
TC128477	-5.32258	0.00106955	0.0489444	gi|474240767|gb|EMS59774.1|hypothetical protein TRIUR3_02295 [Triticum urartu]	EMS59774
TC014881	-5.3211	0.000746547	0.0448693	gi|475579055|gb|EMT18253.1|ADIPOR-like receptor [Aegilops tauschii]	EMT18253	AT4G37680.2 | Symbols: HHP4 | heptahelical protein 4 | chr4:17701231-17702568 FORWARD LENGTH=385	Traes_4AS_B44FA7BE2.2
TC143514	-5.31746	0.000275602	0.0312054	gi|474365673|gb|EMS63494.1|Reticulon-like protein B9 [Triticum urartu]	EMS63494	AT3G18260.1 | Symbols: | Reticulon family protein | chr3:6260328-6261504 REVERSE LENGTH=225	Traes_1AL_CD352395A.1
TC091616	-5.31429	0.000749437	0.0449741	gi|326528493|dbj|BAJ93428.1|predicted protein [Hordeum vulgare subsp. vulgare]	BAJ93428	AT3G22600.1 | Symbols: | Bifunctional inhibitor/lipid-transfer protein/seed storage 2S albumin superfamily protein | chr3:8006711-8007397 REVERSE LENGTH=170	Traes_5BL_3BD2C8DF3.2
TC142366	-5.27083	0.00011029	0.0221185	gi|357154462|ref|XP_003576791.1|PREDICTED: uncharacterized protein LOC100846444 [Brachypodium distachyon]	XP_003576791		Traes_5BL_B00DC12C0.1
TC028853	-5.20896	0.00037451	0.0349157	gi|326506820|dbj|BAJ91451.1|predicted protein [Hordeum vulgare subsp. vulgare]	BAJ91451	AT3G26330.1 | Symbols: CYP71B37 | cytochrome P450, family 71, subfamily B, polypeptide 37 | chr3:9646873-9648536 REVERSE LENGTH=500	Traes_5BS_475966C01.1
TC047552	-5.14035	0.000175388	0.0266159
TC103959	-5.13559	0.00102652	0.0487257	gi|326521892|dbj|BAK04074.1|predicted protein [Hordeum vulgare subsp. vulgare]	BAK04074	AT2G33590.1 | Symbols: | NAD(P)-binding Rossmann-fold superfamily protein | chr2:14224622-14226365 FORWARD LENGTH=321	Traes_5BL_AABE48ABF.1
TC137342	-5.11111	2.95e-05	0.0123412	gi|475609829|gb|EMT27527.1|Disease resistance protein RPM1 [Aegilops tauschii]	EMT27527	AT3G46730.1 | Symbols: | NB-ARC domain-containing disease resistance protein | chr3:17213069-17215612 REVERSE LENGTH=847	Traes_3DL_D1B1AA4EE.1
TC017883	-5.10811	0.00103616	0.0487257	gi|475460540|gb|EMT02021.1|hypothetical protein F775_01416 [Aegilops tauschii]	EMT02021	AT5G10860.1 | Symbols: | Cystathionine beta-synthase (CBS) family protein | chr5:3429173-3430142 REVERSE LENGTH=206	Traes_5AS_4BD034846.2
TC145262	-5.09486	0.00108424	0.0492854	gi|357150764|ref|XP_003575568.1|PREDICTED: BEL1-like homeodomain protein 6-like [Brachypodium distachyon]	XP_003575568	AT4G34610.2 | Symbols: BLH6 | BEL1-like homeodomain 6 | chr4:16530546-16532498 REVERSE LENGTH=532	Traes_5DS_8E2AF4F8B.1
TC094573	-5.07895	0.000214016	0.0285755	gi|326487133|dbj|BAJ97919.1|predicted protein [Hordeum vulgare subsp. vulgare]	BAJ97919	AT1G03230.1 | Symbols: | Eukaryotic aspartyl protease family protein | chr1:790110-791414 FORWARD LENGTH=434	TRAES3BF091400230CFD_t1
TC116011	-5.0625	1.59e-05	0.00864133	gi|475530123|gb|EMT07858.1|Chorismate mutase, chloroplastic [Aegilops tauschii]	EMT07858	AT5G10870.1 | Symbols: ATCM2, CM2 | chorismate mutase 2 | chr5:3430691-3432272 REVERSE LENGTH=265	Traes_7BS_4E9FD0078.1
TC059662	-5.03175	0.000330664	0.0335861	gi|475621068|gb|EMT31326.1|hypothetical protein F775_23873 [Aegilops tauschii]	EMT31326		Traes_4AL_60D79FB15.1
TC120279	-5	0.000115401	0.0225317	gi|475614630|gb|EMT29149.1|Endo-1,4-beta-xylanase C [Aegilops tauschii]	EMT29149	AT1G58370.1 | Symbols: RXF12, ATXYN1 | glycosyl hydrolase family 10 protein / carbohydrate-binding domain-containing protein | chr1:21684751-21688209 FORWARD LENGTH=917	Traes_4DS_5B51DE424.1
TC055603	-4.97727	0.000116897	0.0225317	gi|326525479|dbj|BAJ88786.1|predicted protein [Hordeum vulgare subsp. vulgare]	BAJ88786
TC008500	-4.95918	0.00105342	0.0487257	Putative glucan endo-1,3-beta-glucosidase GVI [Aegilops tauschii]	EMT10322	AT5G20340.1 | Symbols: BG5 | beta-1,3-glucanase 5 | chr5:6874787-6875851 FORWARD LENGTH=354	Traes_1DL_5C4C23E59.1
TC125826	-4.93333	0.000932334	0.0480704	gi|475563716|gb|EMT14345.1|hypothetical protein F775_28063 [Aegilops tauschii]	EMT14345		Traes_6DS_07770C856.3
TC027368	-4.91071	0.000404311	0.0360015	gi|326516888|dbj|BAJ96436.1|predicted protein [Hordeum vulgare subsp. vulgare] >gi|326519336|dbj|BAJ96667.1| predicted protein [Hordeum vulgare subsp. vulgare] >gi|326533218|dbj|BAJ93581.1| predicted protein [Hordeum vulgare subsp. vulgare]	BAJ96436		Traes_7DS_66CF4362D.1
TC140155	-4.90805	0.00103126	0.0487257	gi|474370181|gb|EMS63796.1|Chitin elicitor-binding protein [Triticum urartu]	EMS63796		Traes_4BL_98B3C3F2F.2
TC026035	-4.90533	0.000355006	0.0343278
TC028390	-4.85714	0.00040161	0.0359247	gi|474202122|gb|EMS58550.1|Cysteine-rich receptor-like protein kinase 8 [Triticum urartu]	EMS58550	AT4G21410.1 | Symbols: CRK29 | cysteine-rich RLK (RECEPTOR-like protein kinase) 29 | chr4:11402463-11405025 REVERSE LENGTH=679	Traes_1AL_6BB0848B9.1
TC105451	-4.81373	0.0002048	0.0283902	gi|326508762|dbj|BAJ95903.1|predicted protein [Hordeum vulgare subsp. vulgare] >gi|326532832|dbj|BAJ89261.1| predicted protein [Hordeum vulgare subsp. vulgare]	BAJ95903	AT5G01180.1 | Symbols: PTR5, ATPTR5 | peptide transporter 5 | chr5:61257-63240 REVERSE LENGTH=570	TRAES3BF110700060CFD_t1
TC144286	-4.78689	0.000734034	0.0445587	gi|475490527|gb|EMT03503.1|hypothetical protein F775_27165 [Aegilops tauschii]	EMT03503		Traes_5DL_2E82098EE1.1
TC145638	-4.77193	0.000171682	0.0264547	gi|474398796|gb|EMS65885.1|Protein CREG2 [Triticum urartu]	EMS65885	AT2G04690.1 | Symbols: | Pyridoxamine 5'-phosphate oxidase family protein | chr2:1644628-1646179 FORWARD LENGTH=210	Traes_7AS_BD633B175.1
TC008152	-4.76774	4.61e-06	0.00375424	Putative LRR receptor-like serine/threonine-protein kinase [Aegilops tauschii]	EMT33703	AT1G79620.1 | Symbols: | Leucine-rich repeat protein kinase family protein | chr1:29957633-29962174 REVERSE LENGTH=971	Traes_1AL_A270BED6E.2
TC017754	-4.75563	0.000367461	0.0347802	gi|413926514|gb|AFW66446.1|ubiquitin2 [Zea mays] >gi|413935669|gb|AFW70220.1| polyubiquitin-like protein [Zea mays]	AFW66446	AT4G05050.4 | Symbols: UBQ11 | ubiquitin 11 | chr4:2588271-2588960 REVERSE LENGTH=153	Traes_1DL_2FC3C0384.1
TC136311	-4.75	7.95e-06	0.00575084	gi|475612265|gb|EMT28350.1|Putative serine/threonine-protein kinase NAK [Aegilops tauschii]	EMT28350	AT2G05940.1 | Symbols: | Protein kinase superfamily protein | chr2:2287514-2289270 REVERSE LENGTH=462	Traes_4AS_431F86D17.1
TC011109	-4.70588	0.000813697	0.0459663	gi|381142340|gb|AFF58880.1|arabinoxylan arabinofuranohydrolase [Hordeum vulgare]	AFF58880	AT3G10740.1 | Symbols: ASD1, ARAF1, ARAF, ATASD1 | alpha-L-arabinofuranosidase 1 | chr3:3361031-3364573 REVERSE LENGTH=678	Traes_4AL_351DA9BAE.1
TC079204	-4.68889	3.7e-06	0.00320715	gi|357113240|ref|XP_003558412.1|PREDICTED: peptide transporter PTR2-like [Brachypodium distachyon]	XP_003558412	AT2G02040.1 | Symbols: ATPTR2-B, NTR1, PTR2-B, PTR2, ATPTR2 | peptide transporter 2 | chr2:487542-489707 FORWARD LENGTH=585	Traes_4AS_3CEF75BC8.1
TC013389	-4.67273	7.89e-05	0.0193276	gi|75674196|dbj|BAE44509.1|fructan exohydrolase [Triticum aestivum]	BAE44509	AT2G36190.1 | Symbols: AtcwINV4, cwINV4 | cell wall invertase 4 | chr2:15174951-15177785 REVERSE LENGTH=591	Traes_5BL_A3602CBB9.1
TC022451	-4.63128	0.000998388	0.0487257	gi|326508514|dbj|BAJ95779.1|predicted protein [Hordeum vulgare subsp. vulgare]	BAJ95779	AT3G56310.1 | Symbols: | Melibiase family protein | chr3:20882886-20885745 FORWARD LENGTH=437	Traes_2AS_BA96EE8B5.2
TC093106	-4.62857	6.37e-05	0.0179026	gi|475605702|gb|EMT26171.1|3-ketoacyl-CoA synthase 1 [Aegilops tauschii]	EMT26171	AT2G26250.1 | Symbols: FDH, KCS10 | 3-ketoacyl-CoA synthase 10 | chr2:11170799-11173059 REVERSE LENGTH=550	Traes_4BL_A42FA833B.1
TC041077	-4.6216	0.000347936	0.0340411	gi|326493706|dbj|BAJ85314.1|predicted protein [Hordeum vulgare subsp. vulgare]	BAJ85314	AT5G45890.1 | Symbols: SAG12 | senescence-associated gene 12 | chr5:18613300-18614759 FORWARD LENGTH=346	Traes_4BL_B97FBFA90.1
TC011985	-4.6	0.000247483	0.0299079	gi|474393626|gb|EMS65569.1|ABC transporter E family member 2 [Triticum urartu]	EMS65569	AT4G19210.1 | Symbols: ATRLI2, RLI2 | RNAse l inhibitor protein 2 | chr4:10501906-10504776 FORWARD LENGTH=605	Traes_1AL_65E83FAC2.2
TC006754	-4.59524	0.00023362	0.0294507	BEL1-like homeodomain protein 6 [Aegilops tauschii]	EMT29295	AT4G34610.2 | Symbols: BLH6 | BEL1-like homeodomain 6 | chr4:16530546-16532498 REVERSE LENGTH=532	Traes_5DS_8E2AF4F8B.1
TC001776	-4.58824	5.42e-05	0.0165701	Sucrose synthase 2 [Aegilops tauschii]	EMT02337	AT5G37180.1 | Symbols: SUS5, ATSUS5 | sucrose synthase 5 | chr5:14718238-14722913 FORWARD LENGTH=836	Traes_7AL_3F2C16688.2
TC031152	-4.58487	0.000983902	0.0487257	gi|189016844|gb|ACD70388.1|class III peroxidase [Triticum aestivum]	ACD70388	AT5G05340.1 | Symbols: | Peroxidase superfamily protein | chr5:1579142-1580819 REVERSE LENGTH=324	Traes_2AS_64E41196E.1
TC021090	-4.57516	6.5e-05	0.0179901	gi|257480752|gb|ACV60508.1|aquaporin [Triticum aestivum]	ACV60508	AT4G00430.1 | Symbols: TMP-C, PIP1;4, PIP1E | plasma membrane intrinsic protein 1;4 | chr4:186143-187531 REVERSE LENGTH=287	Traes_6DL_368E5ECD5.1
TC147392	-4.5614	0.00105254	0.0487257	gi|475543992|gb|EMT10243.1|hypothetical protein F775_10103 [Aegilops tauschii]	EMT10243	AT2G29970.1 | Symbols: | Double Clp-N motif-containing P-loop nucleoside triphosphate hydrolases superfamily protein | chr2:12776601-12779784 FORWARD LENGTH=1002	Traes_4AL_2E2B125F6.2
TC108820	-4.55978	0.000240208	0.0296075				Traes_4AL_AA8D57C84.2
TC028825	-4.542	0.000870136	0.0467227	gi|334903144|gb|AEH25632.1|pathogenesis-related protein 1-17 [Triticum aestivum]	AEH25632	AT4G33720.1 | Symbols: | CAP (Cysteine-rich secretory proteins, Antigen 5, and Pathogenesis-related 1 protein) superfamily protein | chr4:16182813-16183304 FORWARD LENGTH=163	Traes_7DS_1797D4951.1
TC027167	-4.52	0.000142417	0.0245856	gi|326503824|dbj|BAK02698.1|predicted protein [Hordeum vulgare subsp. vulgare]	BAK02698	AT5G66940.1 | Symbols: | Dof-type zinc finger DNA-binding family protein | chr5:26727989-26728666 REVERSE LENGTH=225	Traes_2BL_4611C1667.1
TC055509	-4.51869	0.000465893	0.0375248	gi|326526177|dbj|BAJ93265.1|predicted protein [Hordeum vulgare subsp. vulgare]	BAJ93265		Traes_5BL_60FC12DA6.2
TC103121	-4.49425	0.000601024	0.0408867	gi|473887825|gb|EMS48285.1|hypothetical protein TRIUR3_32085 [Triticum urartu]	EMS48285		TRAES3BF098600030CFD_t1
TC037058	-4.48649	0.000129957	0.0234719	gi|326515546|dbj|BAK07019.1|predicted protein [Hordeum vulgare subsp. vulgare]	BAK07019	AT5G06900.1 | Symbols: CYP93D1 | cytochrome P450, family 93, subfamily D, polypeptide 1 | chr5:2136160-2137925 REVERSE LENGTH=507	Traes_2BS_B6CB560AF1.1
TC063029	-4.46	2.32e-05	0.0108503	gi|475497473|gb|EMT04007.1|hypothetical protein F775_07261 [Aegilops tauschii]	EMT04007	AT5G39530.1 | Symbols: | Protein of unknown function (DUF1997) | chr5:15826285-15827517 REVERSE LENGTH=239	Traes_4BL_AF283E0BF.1
TC115910	-4.43077	0.00102651	0.0487257	gi|474414636|gb|EMS67121.1|L-allo-threonine aldolase [Triticum urartu]	EMS67121	AT1G08630.4 | Symbols: THA1 | threonine aldolase 1 | chr1:2743948-2745685 REVERSE LENGTH=358	Traes_5AL_B462691D7.1
TC057084	-4.41791	0.00017997	0.0267949	gi|475586186|gb|EMT20245.1|Putative calcium-binding protein CML21 [Aegilops tauschii]	EMT20245	AT4G20780.1 | Symbols: CML42 | calmodulin like 42 | chr4:11133309-11133884 REVERSE LENGTH=191	Traes_5DL_71389BFD4.1
TC088195	-4.37258	4.57e-06	0.0037449	gi|899115|gb|AAA96951.1|polyubiquitin, partial [Solanum tuberosum]	AAA96951	AT4G05050.4 | Symbols: UBQ11 | ubiquitin 11 | chr4:2588271-2588960 REVERSE LENGTH=153	Traes_1DL_2FC3C0384.1
TC011250	-4.36364	0.000256165	0.0303661	gi|473826365|gb|EMS47128.1|Adenine/guanine permease AZG2 [Triticum urartu]	EMS47128	AT5G50300.1 | Symbols: AZG2, ATAZG2 | Xanthine/uracil permease family protein | chr5:20466492-20468084 REVERSE LENGTH=530	Traes_4DS_E07CA6058.1
TC003705	-4.34884	0.00111949	0.0498835	predicted protein [Hordeum vulgare subsp. vulgare]	BAJ92259	AT3G26300.1 | Symbols: CYP71B34 | cytochrome P450, family 71, subfamily B, polypeptide 34 | chr3:9639199-9640866 REVERSE LENGTH=500	Traes_7DS_433CC9F69.2
TC109732	-4.33333	0.000701085	0.0435093	gi|326519438|dbj|BAJ96718.1|predicted protein [Hordeum vulgare subsp. vulgare] >gi|326522058|dbj|BAK04157.1| predicted protein [Hordeum vulgare subsp. vulgare]	BAJ96718	AT4G15545.1 | Symbols: | unknown protein; BEST Arabidopsis thaliana protein match is: unknown protein (TAIR:AT1G16520.1); Has 30201 Blast hits to 17322 proteins in 780 species: Archae - 12; Bacteria - 1396; Metazoa - 17338; Fungi - 3422; Plants - 5037; Viruses - 0; Other Eukaryotes - 2996 (source: NCBI BLink). | chr4:8875932-8877567 FORWARD LENGTH=337	Traes_1DL_457372BB7.1
TC068294	-4.32653	7.97e-05	0.0193276	gi|475528990|gb|EMT07702.1|Subtilisin-chymotrypsin inhibitor-2A [Aegilops tauschii]	EMT07702	AT2G38900.1 | Symbols: | Serine protease inhibitor, potato inhibitor I-type family protein | chr2:16243287-16243893 FORWARD LENGTH=73	Traes_2BS_338B2681F.1
TC129099	-4.30935	4.98e-05	0.015931	gi|473777056|gb|EMS45962.1|Aspartic proteinase [Triticum urartu]	EMS45962	AT1G11910.1 | Symbols: APA1, ATAPA1 | aspartic proteinase A1 | chr1:4017119-4019874 REVERSE LENGTH=506	Traes_1DS_A477459F0.2
TC001157	-4.30357	0.000434024	0.0369633	hypothetical protein TRIUR3_11313 [Triticum urartu]	EMS49324		Traes_2BL_63CB9A0E1.1
TC002125	-4.28571	4.25e-05	0.014932	predicted protein [Hordeum vulgare subsp. vulgare]	BAJ97020	AT3G46340.1 | Symbols: | Leucine-rich repeat protein kinase family protein | chr3:17026658-17031842 FORWARD LENGTH=889	Traes_4DL_D0237CA32.1
TC016745	-4.25581	0.000393938	0.0356056	gi|474040071|gb|EMS53269.1|E3 ubiquitin ligase BIG BROTHER-related protein [Triticum urartu]	EMS53269	AT5G10650.2 | Symbols: | RING/U-box superfamily protein | chr5:3365237-3367263 REVERSE LENGTH=525	Traes_2DL_07C68D56E.2
TC106283	-4.24	0.000628478	0.0416024	gi|474247101|gb|EMS60028.1|putative ubiquitin-conjugating enzyme E2 24 [Triticum urartu]	EMS60028	AT2G33770.1 | Symbols: UBC24, ATUBC24, PHO2 | phosphate 2 | chr2:14277785-14281482 REVERSE LENGTH=907	Traes_1AL_E5224B6EA.2
TC139322	-4.23288	0.000790049	0.0455613	gi|475579767|gb|EMT18426.1|hypothetical protein F775_07058 [Aegilops tauschii]	EMT18426	AT4G37390.1 | Symbols: YDK1, GH3.2, BRU6, GH3-2, AUR3 | Auxin-responsive GH3 family protein | chr4:17579722-17581768 FORWARD LENGTH=603	TRAES3BF056700040CFD_t1
TC064827	-4.23077	0.000213582	0.0285755	gi|475623006|gb|EMT32054.1|Aspartic proteinase nepenthesin-2 [Aegilops tauschii]	EMT32054	AT5G10770.1 | Symbols: | Eukaryotic aspartyl protease family protein | chr5:3403331-3405331 REVERSE LENGTH=474	Traes_7DL_BD3BB9CB3.1
TC065461	-4.22799	0.000505659	0.0389386	gi|326493706|dbj|BAJ85314.1|predicted protein [Hordeum vulgare subsp. vulgare]	BAJ85314	AT1G06260.1 | Symbols: | Cysteine proteinases superfamily protein | chr1:1916449-1917585 FORWARD LENGTH=343	Traes_4BL_B97FBFA90.1
TC041405	-4.22581	2.4e-07	0.000249747	gi|474311987|gb|EMS61957.1|putative potassium transporter 13 [Triticum urartu]	EMS61957	AT2G30070.1 | Symbols: ATKT1, ATKT1P, ATKUP1, KUP1, KT1 | potassium transporter 1 | chr2:12835097-12838466 FORWARD LENGTH=712	Traes_7AL_65EAA4F5F.1
TC054109	-4.2069	0.000988224	0.0487257	gi|475579767|gb|EMT18426.1|hypothetical protein F775_07058 [Aegilops tauschii]	EMT18426	AT4G37390.1 | Symbols: YDK1, GH3.2, BRU6, GH3-2, AUR3 | Auxin-responsive GH3 family protein | chr4:17579722-17581768 FORWARD LENGTH=603	TRAES3BF056700040CFD_t1
TC041590	-4.19444	0.000684273	0.0429572	gi|475548272|gb|EMT11042.1|Rho GDP-dissociation inhibitor 1 [Aegilops tauschii]	EMT11042	AT3G07880.1 | Symbols: SCN1 | Immunoglobulin E-set superfamily protein | chr3:2514175-2515544 FORWARD LENGTH=240	Traes_3AL_393D29511.1
TC064149	-4.19101	0.000185385	0.0271671				Traes_4BS_4BC62B7F7.2
TC097977	-4.18605	8.69e-05	0.0197735	gi|326514222|dbj|BAJ92261.1|predicted protein [Hordeum vulgare subsp. vulgare]	BAJ92261	AT3G20880.1 | Symbols: WIP4 | WIP domain protein 4 | chr3:7313759-7315792 REVERSE LENGTH=412	Traes_1AL_D3485D1FF.1
TC018195	-4.15888	0.000742786	0.0447371	gi|475550294|gb|EMT11425.1|Heat shock cognate 70 kDa protein 1 [Aegilops tauschii]	EMT11425	AT3G12580.1 | Symbols: HSP70, ATHSP70 | heat shock protein 70 | chr3:3991487-3993689 REVERSE LENGTH=650	Traes_4DS_B1A4FC5AD.1
TC132835	-4.15625	2.3e-07	0.000241698	gi|475557484|gb|EMT12864.1|Ras-related protein Rab-2-B [Aegilops tauschii]	EMT12864	AT4G17170.1 | Symbols: AT-RAB2, ATRABB1C, ATRAB2A, RAB2A, RABB1C, ATRAB-B1B, RAB-B1B | RAB GTPase homolog B1C | chr4:9644908-9646220 REVERSE LENGTH=211	TRAES3BF139100050CFD_t1
TC056520	-4.15556	0.000429467	0.0369633	gi|357152213|ref|XP_003576045.1|PREDICTED: uncharacterized protein LOC100846130 [Brachypodium distachyon]	XP_003576045	AT5G51920.1 | Symbols: | Pyridoxal phosphate (PLP)-dependent transferases superfamily protein | chr5:21097202-21098914 REVERSE LENGTH=570	TRAES3BF013700030CFD_t1
TC115770	-4.14706	0.000787863	0.0455613	gi|473759804|gb|EMS45806.1|Multiple C2 and transmembrane domain-containing protein 1 [Triticum urartu]	EMS45806	AT4G11610.1 | Symbols: | C2 calcium/lipid-binding plant phosphoribosyltransferase family protein | chr4:7013956-7017846 REVERSE LENGTH=1011	Traes_2BS_B7D0DDF51.1
TC044853	-4.14634	0.000976517	0.0486994	gi|473755075|gb|EMS45702.1|Light-sensor Protein kinase [Triticum urartu]	EMS45702	AT1G64300.2 | Symbols: | Protein kinase family protein | chr1:23863543-23865776 FORWARD LENGTH=717	Traes_3B_B1B2CB391.1
TC117892	-4.13333	0.0003147	0.0329453	gi|475614036|gb|EMT28960.1|hypothetical protein F775_22660 [Aegilops tauschii]	EMT28960	AT2G45360.1 | Symbols: | Protein of unknown function (DUF1442) | chr2:18698619-18699360 FORWARD LENGTH=215	Traes_5BL_37BCDC940.1
TC125851	-4.13263	5.71e-05	0.0171274	gi|475596396|gb|EMT23346.1|Peroxidase 2 [Aegilops tauschii]	EMT23346	AT5G05340.1 | Symbols: | Peroxidase superfamily protein | chr5:1579142-1580819 REVERSE LENGTH=324	Traes_2BS_1733E4AAF.1
TC114191	-4.09025	0.000160852	0.0256745	gi|475591399|gb|EMT21739.1|hypothetical protein F775_30902 [Aegilops tauschii]	EMT21739	AT4G09890.1 | Symbols: | Protein of unknown function (DUF3511) | chr4:6218501-6218764 FORWARD LENGTH=87	Traes_7DL_9D357883C.1
TC028592	-4.075	0.000144642	0.0245856	gi|475534165|gb|EMT08517.1|Phosphoglycerate kinase, cytosolic [Aegilops tauschii]	EMT08517	AT1G79550.2 | Symbols: PGK | phosphoglycerate kinase | chr1:29924347-29926295 REVERSE LENGTH=401	Traes_7BL_453898D03.1
TC037949	-4.07299	0.000863119	0.0467227
TC071352	-4.0596	0.000855893	0.046613	gi|85700121|gb|ABC74510.1|DRF-like transcription factor DRFL2a [Triticum aestivum]	ABC74510	AT1G78080.1 | Symbols: RAP2.4 | related to AP2 4 | chr1:29364790-29365794 FORWARD LENGTH=334	Traes_6DL_3E3F2C42E.1
TC100237	-4.05546	0.00100494	0.0487257	gi|68533200|dbj|BAE06148.1|PIP aquaporin isoform [Hordeum vulgare]	BAE06148	AT3G53420.2 | Symbols: PIP2A, PIP2, PIP2;1 | plasma membrane intrinsic protein 2A | chr3:19803906-19805454 REVERSE LENGTH=287	Traes_2AL_DD284DEA9.1
TC061405	-4.04762	0.000576347	0.0405791	gi|474287699|gb|EMS61184.1|DNA-directed RNA polymerase III subunit RPC4 [Triticum urartu]	EMS61184	AT5G09380.1 | Symbols: | RNA polymerase III RPC4 | chr5:2911313-2913136 REVERSE LENGTH=272	Traes_4BS_16D0894FB.2
TC062332	-4.02778	1.8e-05	0.00926643	gi|326489410|dbj|BAJ98119.1|predicted protein [Hordeum vulgare subsp. vulgare]	BAJ98119
TC056803	-4.02439	0.000623611	0.0414334	gi|475622057|gb|EMT31724.1|Sulfotransferase 16 [Aegilops tauschii]	EMT31724	AT5G07010.1 | Symbols: ATST2A, ST2A | sulfotransferase 2A | chr5:2174960-2176039 REVERSE LENGTH=359	Traes_2BL_339DA54CB1.1
TC031641	-4.02174	0.00035019	0.0340826	gi|473873689|gb|EMS47778.1|Agmatine coumaroyltransferase-2 [Triticum urartu]	EMS47778	AT5G48930.1 | Symbols: HCT | hydroxycinnamoyl-CoA shikimate/quinate hydroxycinnamoyl transferase | chr5:19836654-19838092 REVERSE LENGTH=433	Traes_5DL_DECE65914.1
TC052573	-4.01235	0.000188607	0.0275256
TC040933	-4	0.000665351	0.0424406	gi|326494114|dbj|BAJ85519.1|predicted protein [Hordeum vulgare subsp. vulgare]	BAJ85519	AT1G27040.2 | Symbols: | Major facilitator superfamily protein | chr1:9386893-9389838 REVERSE LENGTH=563	Traes_2BL_DA3808293.2
TC046309	-3.98246	3.17e-05	0.0128817	gi|475525454|gb|EMT07164.1|hypothetical protein F775_10902 [Aegilops tauschii]	EMT07164	AT3G07090.1 | Symbols: | PPPDE putative thiol peptidase family protein | chr3:2243153-2244476 REVERSE LENGTH=265	Traes_1AL_324C5C146.1
TC031197	-3.97895	0.000251055	0.0300736	gi|326487173|dbj|BAJ89571.1|predicted protein [Hordeum vulgare subsp. vulgare]	BAJ89571	AT5G06610.1 | Symbols: | Protein of unknown function (DUF620) | chr5:2029953-2033620 FORWARD LENGTH=368
TC033782	-3.97727	7.36e-05	0.0188662	gi|475617979|gb|EMT30296.1|Putative disease resistance RPP13-like protein 1 [Aegilops tauschii]	EMT30296		Traes_4DS_6C4F73D6F.4
TC005185	-3.97701	8.59e-05	0.0197242	Auxin-responsive protein IAA16 [Triticum urartu]	EMS55786	AT1G51950.1 | Symbols: IAA18 | indole-3-acetic acid inducible 18 | chr1:19305670-19307130 FORWARD LENGTH=267	TRAES3BF002600150CFD_t1
TC037599	-3.97674	0.000576347	0.0405791	gi|474014221|gb|EMS52657.1|Coatomer subunit beta'-2 [Triticum urartu]	EMS52657	AT1G79990.3 | Symbols: | structural molecules | chr1:30085910-30091949 FORWARD LENGTH=920
TC067556	-3.97674	0.000339983	0.0340356	gi|218189026|gb|EEC71453.1|hypothetical protein OsI_03679 [Oryza sativa Indica Group]	EEC71453	AT5G19740.1 | Symbols: | Peptidase M28 family protein | chr5:6673986-6676767 FORWARD LENGTH=681	TRAES3BF128500020CFD_t1
TC133434	-3.96403	0.000786175	0.0455613	gi|475584997|gb|EMT19940.1|hypothetical protein F775_05505 [Aegilops tauschii]	EMT19940		Traes_1DL_01C749803.1
TC113608	-3.94118	5.12e-05	0.0162043	gi|326496897|dbj|BAJ98475.1|predicted protein [Hordeum vulgare subsp. vulgare] >gi|345650992|gb|AEO14653.1| RAA1 [Hordeum vulgare] >gi|475569709|gb|EMT15834.1| hypothetical protein F775_19611 [Aegilops tauschii]	BAJ98475	AT5G24860.1 | Symbols: FPF1, ATFPF1 | flowering promoting factor 1 | chr5:8541822-8542154 FORWARD LENGTH=110	Traes_3AS_73BA34B1D.1
TC125745	-3.90909	0.000975134	0.0486933	gi|326501682|dbj|BAK02630.1|predicted protein [Hordeum vulgare subsp. vulgare]	BAK02630	AT3G15730.1 | Symbols: PLDALPHA1, PLD | phospholipase D alpha 1 | chr3:5330835-5333474 FORWARD LENGTH=810	Traes_1DS_9E3C7E2CE.1
TC135411	-3.90769	0.000249035	0.0300169	gi|474104934|gb|EMS55377.1|hypothetical protein TRIUR3_07549 [Triticum urartu]	EMS55377	AT3G24600.1 | Symbols: | Late embryogenesis abundant protein, group 2 | chr3:8972195-8974867 REVERSE LENGTH=506	Traes_7DS_DFC10A47A.1
TC031061	-3.89744	6.19e-05	0.0175468				Traes_5BL_F2A262B09.1
TC036724	-3.82963	0.000204023	0.0283588	gi|257480752|gb|ACV60508.1|aquaporin [Triticum aestivum]	ACV60508	AT4G00430.1 | Symbols: TMP-C, PIP1;4, PIP1E | plasma membrane intrinsic protein 1;4 | chr4:186143-187531 REVERSE LENGTH=287	Traes_6DL_368E5ECD5.1
TC014570	-3.82192	0.000811881	0.0459663	gi|475595523|gb|EMT23066.1|hypothetical protein F775_27829 [Aegilops tauschii]	EMT23066	AT4G02880.2 | Symbols: | unknown protein; FUNCTIONS IN: molecular_function unknown; INVOLVED IN: biological_process unknown; LOCATED IN: cellular_component unknown; EXPRESSED IN: 24 plant structures; EXPRESSED DURING: 15 growth stages; BEST Arabidopsis thaliana protein match is: unknown protein (TAIR:AT1G03290.2). | chr4:1275131-1277913 FORWARD LENGTH=556	Traes_2DL_DF8651BC4.1
TC062241	-3.82143	0.000219497	0.0285755	gi|475520002|gb|EMT06423.1|hypothetical protein F775_42833 [Aegilops tauschii]	EMT06423	AT1G11820.2 | Symbols: | O-Glycosyl hydrolases family 17 protein | chr1:3991144-3993327 REVERSE LENGTH=511	Traes_2BS_CF48EC222.2
TC108816	-3.8125	0.000424057	0.036785	gi|475605441|gb|EMT26065.1|hypothetical protein F775_31720 [Aegilops tauschii]	EMT26065	AT3G51730.1 | Symbols: | saposin B domain-containing protein | chr3:19186970-19188436 FORWARD LENGTH=213	Traes_4DS_667E59551.1
TC062951	-3.79167	7.62e-05	0.0192618	gi|326530400|dbj|BAJ97626.1|predicted protein [Hordeum vulgare subsp. vulgare]	BAJ97626	AT4G10160.1 | Symbols: | RING/U-box superfamily protein | chr4:6336023-6337301 FORWARD LENGTH=225	Traes_7DL_EB0E5CF58.1
TC071737	-3.78947	0.0010708	0.0489583	gi|326504012|dbj|BAK02792.1|predicted protein [Hordeum vulgare subsp. vulgare]	BAK02792	AT1G73370.1 | Symbols: SUS6, ATSUS6 | sucrose synthase 6 | chr1:27584533-27588326 REVERSE LENGTH=942	Traes_2DL_22482812B.1
TC078848	-3.77215	3.35e-05	0.013277	gi|326494402|dbj|BAJ90470.1|predicted protein [Hordeum vulgare subsp. vulgare] >gi|326498219|dbj|BAJ98537.1| predicted protein [Hordeum vulgare subsp. vulgare] >gi|326513854|dbj|BAJ87945.1| predicted protein [Hordeum vulgare subsp. vulgare] >gi|326533138|dbj|BAJ93541.1| predicted protein [Hordeum vulgare subsp. vulgare]	BAJ90470	AT1G18720.1 | Symbols: | Protein of unknown function (DUF962) | chr1:6458020-6459658 REVERSE LENGTH=206	TRAES3BF142600010CFD_t1
TC107928	-3.77083	0.000139916	0.0243555	gi|326501626|dbj|BAK02602.1|predicted protein [Hordeum vulgare subsp. vulgare]	BAK02602	AT1G09610.1 | Symbols: | Protein of unknown function (DUF579) | chr1:3111789-3112637 FORWARD LENGTH=282	Traes_5BL_4FEA379DF1.1
TC124105	-3.76471	0.000365653	0.0347035	gi|326522823|dbj|BAJ88457.1|predicted protein [Hordeum vulgare subsp. vulgare] >gi|326523543|dbj|BAJ92942.1| predicted protein [Hordeum vulgare subsp. vulgare]	BAJ88457	AT4G34215.2 | Symbols: | Domain of unknown function (DUF303) | chr4:16380203-16381192 REVERSE LENGTH=260	Traes_4AL_B26F62EEB.1
TC071159	-3.76389	0.000176272	0.0266159	gi|475515050|gb|EMT05791.1|Peptide transporter PTR2 [Aegilops tauschii]	EMT05791	AT3G53960.1 | Symbols: | Major facilitator superfamily protein | chr3:19978306-19980886 REVERSE LENGTH=602	Traes_1BL_CD62BC4C3.1
TC124679	-3.75	0.000663316	0.0424406	gi|474350763|gb|EMS62997.1|hypothetical protein TRIUR3_18918 [Triticum urartu]	EMS62997		Traes_5BL_8F9D4C18B.1
TC037202	-3.74419	1.97e-06	0.00182608	gi|297728617|ref|NP_001176672.1|Os11g0636200 [Oryza sativa Japonica Group] >gi|77552112|gb|ABA94909.1| hypothetical protein LOC_Os11g41770 [Oryza sativa Japonica Group] >gi|125577784|gb|EAZ19006.1| hypothetical protein OsJ_34538 [Oryza sativa Japonica Group] >gi|255680296|dbj|BAH95400.1| Os11g0636200 [Oryza sativa Japonica Group]	NP_001176672
TC125763	-3.73077	0.000931406	0.0480558	gi|473942193|gb|EMS50377.1|hypothetical protein TRIUR3_22223 [Triticum urartu]	EMS50377	AT5G49830.1 | Symbols: EXO84B | exocyst complex component 84B | chr5:20250803-20254766 REVERSE LENGTH=752	Traes_5AL_87B2AD940.1
TC081327	-3.72727	0.00055704	0.0405791	gi|475429900|gb|EMT01182.1|GDSL esterase/lipase [Aegilops tauschii]	EMT01182	AT1G28570.2 | Symbols: | SGNH hydrolase-type esterase superfamily protein | chr1:10041838-10044112 REVERSE LENGTH=317	Traes_3AL_051F709A0.1
TC046966	-3.72165	0.000407078	0.0360733	gi|326503642|dbj|BAJ86327.1|predicted protein [Hordeum vulgare subsp. vulgare]	BAJ86327	AT5G45650.1 | Symbols: | subtilase family protein | chr5:18513520-18518790 REVERSE LENGTH=791	TRAES3BF098900070CFD_t1
TC096810	-3.70833	1.4e-05	0.00810233	gi|473939134|gb|EMS50231.1|MATE efflux family protein 9 [Triticum urartu]	EMS50231	AT1G71140.1 | Symbols: | MATE efflux family protein | chr1:26824762-26826748 FORWARD LENGTH=485	Traes_3AL_66B3C6DAF.1
TC022448	-3.69841	5.74e-05	0.0171637	gi|326499025|dbj|BAK06003.1|predicted protein [Hordeum vulgare subsp. vulgare]	BAK06003	AT1G67340.1 | Symbols: | HCP-like superfamily protein with MYND-type zinc finger | chr1:25230323-25231622 FORWARD LENGTH=379	Traes_2BL_CAF46CC5B.1
TC096422	-3.69697	9.52e-06	0.00613644	gi|326489205|dbj|BAK01586.1|predicted protein [Hordeum vulgare subsp. vulgare]	BAK01586	AT4G33420.1 | Symbols: | Peroxidase superfamily protein | chr4:16084856-16086105 FORWARD LENGTH=325	Traes_7DL_CE37E2AF1.1
TC086917	-3.66667	7.76e-05	0.0192618	gi|475622165|gb|EMT31767.1|Cysteine-rich receptor-like protein kinase 29 [Aegilops tauschii]	EMT31767	AT4G21410.1 | Symbols: CRK29 | cysteine-rich RLK (RECEPTOR-like protein kinase) 29 | chr4:11402463-11405025 REVERSE LENGTH=679	Traes_1AL_6BB0848B9.1
TC059665	-3.66667	0.000184544	0.0271119				Traes_1AL_9022E66BC.2
TC062168	-3.65432	0.000266803	0.0310345	gi|475522688|gb|EMT06790.1|Sulfotransferase 17 [Aegilops tauschii]	EMT06790	AT3G45070.1 | Symbols: | P-loop containing nucleoside triphosphate hydrolases superfamily protein | chr3:16486378-16487349 REVERSE LENGTH=323	Traes_2BS_D26800667.1
TC029675	-3.64394	0.00106737	0.0488983	gi|326491935|dbj|BAJ98192.1|predicted protein [Hordeum vulgare subsp. vulgare] >gi|326493720|dbj|BAJ85321.1| predicted protein [Hordeum vulgare subsp. vulgare] >gi|326504198|dbj|BAJ90931.1| predicted protein [Hordeum vulgare subsp. vulgare] >gi|326511459|dbj|BAJ87743.1| predicted protein [Hordeum vulgare subsp. vulgare] >gi|326520669|dbj|BAJ92698.1| predicted protein [Hordeum vulgare subsp. vulga…	BAJ98192	AT1G20225.1 | Symbols: | Thioredoxin superfamily protein | chr1:7007966-7009318 REVERSE LENGTH=233	Traes_2AS_3DCA5303D.1
TC148021	-3.63158	0.000184681	0.0271119	gi|475508301|gb|EMT05064.1|hypothetical protein F775_14644 [Aegilops tauschii]	EMT05064	AT2G47900.3 | Symbols: TLP3 | tubby like protein 3 | chr2:19611196-19612766 REVERSE LENGTH=407	Traes_2DS_AC89AEF36.1
TC007649	-3.625	2.01e-05	0.00986616	predicted protein [Hordeum vulgare subsp. vulgare] >gi|326527381|dbj|BAK04632.1| predicted protein [Hordeum vulgare subsp. vulgare]	BAJ96041	AT3G45680.1 | Symbols: | Major facilitator superfamily protein | chr3:16770995-16772908 FORWARD LENGTH=558	Traes_7DS_A143DCF75.1
TC014569	-3.61429	0.000976666	0.0486994	gi|475595523|gb|EMT23066.1|hypothetical protein F775_27829 [Aegilops tauschii]	EMT23066	AT4G02880.1 | Symbols: | unknown protein; BEST Arabidopsis thaliana protein match is: unknown protein (TAIR:AT1G03290.2); Has 30201 Blast hits to 17322 proteins in 780 species: Archae - 12; Bacteria - 1396; Metazoa - 17338; Fungi - 3422; Plants - 5037; Viruses - 0; Other Eukaryotes - 2996 (source: NCBI BLink). | chr4:1275131-1277913 FORWARD LENGTH=552	Traes_2DL_DF8651BC4.1
TC022761	-3.61429	0.000358661	0.0344775	gi|475547393|gb|EMT10872.1|Chitinase 2 [Aegilops tauschii]	EMT10872	AT4G19810.1 | Symbols: | Glycosyl hydrolase family protein with chitinase insertion domain | chr4:10764151-10765753 REVERSE LENGTH=379	Traes_1BL_081C896A0.1
TC058031	-3.60976	0.00089134	0.0473948	gi|326507986|dbj|BAJ86736.1|predicted protein [Hordeum vulgare subsp. vulgare]	BAJ86736
TC061009	-3.58491	1.89e-05	0.00956045	gi|326520421|dbj|BAK07469.1|predicted protein [Hordeum vulgare subsp. vulgare]	BAK07469	AT2G01770.1 | Symbols: VIT1, ATVIT1 | vacuolar iron transporter 1 | chr2:334775-336425 REVERSE LENGTH=250	Traes_2AL_A3A25F40E.1
TC142681	-3.5814	0.00106325	0.0487928	gi|475601774|gb|EMT24935.1|hypothetical protein F775_30239 [Aegilops tauschii]	EMT24935	AT1G70680.1 | Symbols: | Caleosin-related family protein | chr1:26647341-26648541 FORWARD LENGTH=192	Traes_7AS_F1E0EBF07.1
TC057308	-3.56522	0.00105411	0.0487257	gi|474410391|gb|EMS66793.1|Cysteine-rich receptor-like protein kinase 5 [Triticum urartu]	EMS66793	AT4G00960.1 | Symbols: | Protein kinase superfamily protein | chr4:414361-416180 FORWARD LENGTH=372	Traes_5BL_BF6BA47D7.2
TC028837	-3.55634	0.000512063	0.0391284	gi|326497029|dbj|BAK02099.1|predicted protein [Hordeum vulgare subsp. vulgare] >gi|326533874|dbj|BAJ93710.1| predicted protein [Hordeum vulgare subsp. vulgare]	BAK02099	AT3G60340.2 | Symbols: | alpha/beta-Hydrolases superfamily protein | chr3:22304395-22306389 FORWARD LENGTH=338	Traes_4DL_9CCF60536.1
TC009807	-3.52632	0.000520966	0.039525	Cysteine-rich receptor-like protein kinase 29 [Aegilops tauschii]	EMT31767	AT4G11470.1 | Symbols: CRK31 | cysteine-rich RLK (RECEPTOR-like protein kinase) 31 | chr4:6967729-6970161 FORWARD LENGTH=666	Traes_1BL_7C8FB9763.1
TC121970	-3.50633	0.000507227	0.0389865	gi|326529001|dbj|BAK00894.1|predicted protein [Hordeum vulgare subsp. vulgare]	BAK00894	AT1G71695.1 | Symbols: | Peroxidase superfamily protein | chr1:26964359-26966557 FORWARD LENGTH=358	Traes_3B_8732922B8.1
TC058355	-3.50246	0.000106055	0.0216775				Traes_4AL_AA8D57C84.2
TC117599	-3.49398	0.000189496	0.0275743	gi|475513883|gb|EMT05656.1|Serine/threonine-protein kinase CTR1 [Aegilops tauschii]	EMT05656	AT1G04700.1 | Symbols: | PB1 domain-containing protein tyrosine kinase | chr1:1316919-1320653 FORWARD LENGTH=1042	Traes_5DL_C9629897C.2
TC015795	-3.49275	0.000721789	0.0442935	gi|475436775|gb|EMT01330.1|WW domain-containing oxidoreductase [Aegilops tauschii]	EMT01330	AT4G11410.1 | Symbols: | NAD(P)-binding Rossmann-fold superfamily protein | chr4:6945127-6947186 REVERSE LENGTH=317	Traes_4DS_D626A2368.1
TC148803	-3.48485	0.000140426	0.0243873	gi|357113866|ref|XP_003558722.1|PREDICTED: dof zinc finger protein DOF5.2-like [Brachypodium distachyon]	XP_003558722	AT3G47500.1 | Symbols: CDF3 | cycling DOF factor 3 | chr3:17504276-17505964 REVERSE LENGTH=448	Traes_4DL_CFA19981D.2
TC126282	-3.48113	0.000652842	0.0423129	gi|326523305|dbj|BAJ88693.1|predicted protein [Hordeum vulgare subsp. vulgare] >gi|326529367|dbj|BAK01077.1| predicted protein [Hordeum vulgare subsp. vulgare]	BAJ88693	AT4G09990.1 | Symbols: | Protein of unknown function (DUF579) | chr4:6259110-6260064 REVERSE LENGTH=290	Traes_5BL_4FEA379DF1.1
TC062816	-3.47756	0.000943802	0.0481315	gi|326498865|dbj|BAK02418.1|predicted protein [Hordeum vulgare subsp. vulgare]	BAK02418	AT3G29090.1 | Symbols: PME31, ATPME31 | pectin methylesterase 31 | chr3:11073804-11075335 FORWARD LENGTH=317	Traes_1AL_E9BA105D1.1
TC059893	-3.47273	0.000409091	0.0361629	gi|475513650|gb|EMT05642.1|Putative LRR receptor-like serine/threonine-protein kinase [Aegilops tauschii]	EMT05642	AT1G05700.1 | Symbols: | Leucine-rich repeat transmembrane protein kinase protein | chr1:1709796-1713245 FORWARD LENGTH=852	Traes_3AL_5572A580E.1
TC132019	-3.47222	0.000266669	0.0310345	gi|413946023|gb|AFW78672.1|hypothetical protein ZEAMMB73_136907 [Zea mays]	AFW78672
TC137580	-3.47059	0.000498226	0.0386679	gi|475610085|gb|EMT27615.1|Short-chain dehydrogenase/reductase 2 [Aegilops tauschii]	EMT27615	AT2G24190.1 | Symbols: | NAD(P)-binding Rossmann-fold superfamily protein | chr2:10283740-10284934 REVERSE LENGTH=296	Traes_1BL_432BBE427.2
TC040274	-3.46512	0.000943442	0.0481315	gi|326509555|dbj|BAJ91694.1|predicted protein [Hordeum vulgare subsp. vulgare] >gi|326524269|dbj|BAK00518.1| predicted protein [Hordeum vulgare subsp. vulgare]	BAJ91694	AT2G21970.1 | Symbols: SEP2 | stress enhanced protein 2 | chr2:9357188-9357874 REVERSE LENGTH=202	Traes_2BL_CCD296233.1
TC083957	-3.45161	7.18e-07	0.000717749	gi|475468317|gb|EMT02279.1|Putative LRR receptor-like serine/threonine-protein kinase [Aegilops tauschii]	EMT02279	AT2G24130.1 | Symbols: | Leucine-rich receptor-like protein kinase family protein | chr2:10258148-10261220 FORWARD LENGTH=980	Traes_7AS_7DC04AE93.1
TC093781	-3.45161	0.0011155	0.0497653	gi|357154268|ref|XP_003576726.1|PREDICTED: beta-glucosidase 32-like [Brachypodium distachyon]	XP_003576726	AT1G02850.2 | Symbols: BGLU11 | beta glucosidase 11 | chr1:630569-633085 FORWARD LENGTH=497	Traes_5BL_B083A1243.1
TC024146	-3.44554	0.000785861	0.0455613	gi|357116998|ref|XP_003560263.1|PREDICTED: non-lysosomal glucosylceramidase-like [Brachypodium distachyon]	XP_003560263	AT3G24180.2 | Symbols: | Beta-glucosidase, GBA2 type family protein | chr3:8735011-8741147 REVERSE LENGTH=950	Traes_1DL_EEBABD782.2
TC074859	-3.4375	0.00017744	0.0266159	gi|4218537|emb|CAA09372.1|GRAB2 protein [Triticum sp.]	CAA09372	AT5G61430.1 | Symbols: ANAC100, ATNAC5, NAC100 | NAC domain containing protein 100 | chr5:24701328-24702553 REVERSE LENGTH=336	Traes_2BS_B8359978A.2
TC012868	-3.4375	0.000393988	0.0356056	gi|300681490|emb|CBH32584.1|F-box domain containing protein, expressed [Triticum aestivum]	CBH32584
TC025220	-3.425	0.000504275	0.0389009	gi|326493094|dbj|BAJ85008.1|predicted protein [Hordeum vulgare subsp. vulgare]	BAJ85008	AT2G02040.1 | Symbols: ATPTR2-B, NTR1, PTR2-B, PTR2, ATPTR2 | peptide transporter 2 | chr2:487542-489707 FORWARD LENGTH=585	Traes_4DL_2E9CE89D9.2
TC103260	-3.42105	0.000212631	0.0285755	gi|357130569|ref|XP_003566920.1|PREDICTED: uncharacterized protein LOC100830618 [Brachypodium distachyon]	XP_003566920	AT2G30933.1 | Symbols: | Carbohydrate-binding X8 domain superfamily protein | chr2:13164179-13166517 REVERSE LENGTH=227	Traes_3B_D7F84C82B.1
TC099281	-3.41667	0.00109654	0.0494523	gi|357127591|ref|XP_003565463.1|PREDICTED: uncharacterized protein LOC100838573 [Brachypodium distachyon]	XP_003565463	AT3G16330.1 | Symbols: | unknown protein; BEST Arabidopsis thaliana protein match is: unknown protein (TAIR:AT1G52140.1); Has 109 Blast hits to 109 proteins in 16 species: Archae - 0; Bacteria - 0; Metazoa - 0; Fungi - 0; Plants - 109; Viruses - 0; Other Eukaryotes - 0 (source: NCBI BLink). | chr3:5535263-5535880 FORWARD LENGTH=205	TRAES3BF090700020CFD_t1
TC006115	-3.41176	0.000473278	0.0377119	predicted protein [Hordeum vulgare subsp. vulgare]	BAJ95983	AT5G04250.2 | Symbols: | Cysteine proteinases superfamily protein | chr5:1176397-1178492 FORWARD LENGTH=345	Traes_5DL_A061F2DD6.1
TC047663	-3.40845	6.48e-06	0.00500494	gi|475622057|gb|EMT31724.1|Sulfotransferase 16 [Aegilops tauschii]	EMT31724	AT5G43690.1 | Symbols: | P-loop containing nucleoside triphosphate hydrolases superfamily protein | chr5:17546273-17547268 FORWARD LENGTH=331	Traes_2DL_7013BF05F.1
TC007852	-3.4	2.82e-07	0.000291971	PREDICTED: nuclear transcription factor Y subunit A-9-like [Brachypodium distachyon]	XP_003560983	AT1G30500.2 | Symbols: NF-YA7 | nuclear factor Y, subunit A7 | chr1:10804736-10805896 REVERSE LENGTH=190	Traes_4AL_7C4C68FD0.2
TC023537	-3.39333	0.000906804	0.0475628	gi|326497835|dbj|BAJ94780.1|predicted protein [Hordeum vulgare subsp. vulgare] >gi|326507164|dbj|BAJ95659.1| predicted protein [Hordeum vulgare subsp. vulgare] >gi|326528051|dbj|BAJ89077.1| predicted protein [Hordeum vulgare subsp. vulgare]	BAJ94780	AT2G37770.2 | Symbols: | NAD(P)-linked oxidoreductase superfamily protein | chr2:15834888-15836659 FORWARD LENGTH=315	TRAES3BF065800050CFD_t1
TC145533	-3.39326	0.000428006	0.0369633	gi|326504844|dbj|BAK06713.1|predicted protein [Hordeum vulgare subsp. vulgare]	BAK06713	AT3G30390.2 | Symbols: | Transmembrane amino acid transporter family protein | chr3:11977112-11978827 REVERSE LENGTH=460	Traes_7BS_C473D2C4A.1
TC043962	-3.39024	0.000151328	0.0249433	gi|357156606|ref|XP_003577515.1|PREDICTED: uncharacterized protein LOC100830251 [Brachypodium distachyon]	XP_003577515	AT3G19340.1 | Symbols: | Protein of unknown function (DUF3754) | chr3:6701387-6704071 REVERSE LENGTH=487	Traes_5DL_08C0F22EE.1
TC124988	-3.38983	0.000285034	0.0317903	gi|326487173|dbj|BAJ89571.1|predicted protein [Hordeum vulgare subsp. vulgare]	BAJ89571	AT5G06610.1 | Symbols: | Protein of unknown function (DUF620) | chr5:2029953-2033620 FORWARD LENGTH=368	Traes_4AS_B4F7E4B22.1
TC129279	-3.38889	0.000118712	0.0225317	gi|475546094|gb|EMT10611.1|Germin-like protein 8-11 [Aegilops tauschii]	EMT10611	AT3G05950.1 | Symbols: | RmlC-like cupins superfamily protein | chr3:1781130-1781964 REVERSE LENGTH=229	Traes_4BL_2629BD01F.1
TC144004	-3.38095	0.000566881	0.0405791	gi|474416165|gb|EMS67178.1|hypothetical protein TRIUR3_13434 [Triticum urartu]	EMS67178	AT3G30390.2 | Symbols: | Transmembrane amino acid transporter family protein | chr3:11977112-11978827 REVERSE LENGTH=460	Traes_7AL_C33195CCB.1
TC143754	-3.36842	6.05e-05	0.0173819	gi|326496372|dbj|BAJ94648.1|predicted protein [Hordeum vulgare subsp. vulgare] >gi|326524099|dbj|BAJ97060.1| predicted protein [Hordeum vulgare subsp. vulgare]	BAJ94648	AT3G11430.1 | Symbols: ATGPAT5, GPAT5 | glycerol-3-phosphate acyltransferase 5 | chr3:3595911-3597678 FORWARD LENGTH=502	Traes_4BS_1C4FC7ACD.1
TC040776	-3.36111	0.000388435	0.0353352	gi|475625566|gb|EMT33018.1|Transcription factor MYB39 [Aegilops tauschii]	EMT33018	AT5G16770.2 | Symbols: AtMYB9, MYB9 | myb domain protein 9 | chr5:5515209-5516734 FORWARD LENGTH=336	Traes_4AL_9BF07972C.2
TC073520	-3.35556	0.000992778	0.0487257	gi|41400293|gb|AAS07016.1|S-like RNase [Triticum aestivum]	AAS07016	AT1G26820.1 | Symbols: RNS3 | ribonuclease 3 | chr1:9292760-9293722 REVERSE LENGTH=222	Traes_2AL_603644722.1
TC098965	-3.31707	0.000888571	0.0473253	gi|475625294|gb|EMT32917.1|BEL1-like homeodomain protein 9 [Aegilops tauschii]	EMT32917	AT5G02030.1 | Symbols: LSN, PNY, HB-6, BLR, RPL, BLH9, VAN | POX (plant homeobox) family protein | chr5:395754-398872 FORWARD LENGTH=575	Traes_1AL_D36224AD9.1
TC047291	-3.31579	0.000291006	0.0320301	gi|326514950|dbj|BAJ99836.1|predicted protein [Hordeum vulgare subsp. vulgare]	BAJ99836	AT5G57240.2 | Symbols: ORP4C | OSBP(oxysterol binding protein)-related protein 4C | chr5:23193449-23195303 FORWARD LENGTH=379	Traes_7AS_745649C8D.1
TC008683	-3.31481	4.17e-05	0.014754	LETM1 and EF-hand domain-containing protein 1, mitochondrial [Aegilops tauschii]	EMT06894	AT5G67480.1 | Symbols: BT4, ATBT4 | BTB and TAZ domain protein 4 | chr5:26931055-26932496 REVERSE LENGTH=372	Traes_3DL_82DFC6992.2
TC141361	-3.31429	0.000319536	0.0330415				Traes_5BL_C225C85AA.1
TC096781	-3.31373	0.000161073	0.0256745	gi|239948900|gb|ACS36248.1|glucan synthase-like 2 [Hordeum vulgare]	ACS36248	AT1G05570.2 | Symbols: CALS1 | callose synthase 1 | chr1:1647880-1658677 REVERSE LENGTH=1909	Traes_6AL_46EAF4384.2
TC050756	-3.3125	0.000132984	0.0236179
TC025016	-3.29508	0.000164666	0.0259368	gi|475480314|gb|EMT02832.1|Two-component response regulator ARR11 [Aegilops tauschii]	EMT02832	AT1G67710.1 | Symbols: ARR11 | response regulator 11 | chr1:25376994-25378905 REVERSE LENGTH=521	Traes_3AL_9D2735F60.1
TC116257	-3.28877	0.000469146	0.0376241	gi|326498865|dbj|BAK02418.1|predicted protein [Hordeum vulgare subsp. vulgare]	BAK02418	AT3G29090.1 | Symbols: PME31, ATPME31 | pectin methylesterase 31 | chr3:11073804-11075335 FORWARD LENGTH=317	Traes_1AL_E9BA105D1.1
TC004295	-3.28333	0.00103636	0.0487257	Putative 38.1 kDa protein [Aegilops tauschii]	EMT28506	AT2G40410.2 | Symbols: | Staphylococcal nuclease homologue | chr2:16873509-16875215 FORWARD LENGTH=332	Traes_2DL_BD9A8D711.1
TC117057	-3.28218	0.000439612	0.0369633	gi|473865491|gb|EMS47632.1|Blue copper protein [Triticum urartu]	EMS47632	AT3G60270.1 | Symbols: | Cupredoxin superfamily protein | chr3:22278029-22278762 REVERSE LENGTH=187	Traes_6AL_AF2F7C5CE.1
TC113771	-3.26897	0.000889714	0.0473474	gi|23504745|emb|CAD29478.1|glutathione transferase F5 [Triticum aestivum]	CAD29478	AT3G62760.1 | Symbols: ATGSTF13 | Glutathione S-transferase family protein | chr3:23217425-23218246 REVERSE LENGTH=219	TRAES3BF063600070CFD_t1
TC106445	-3.24242	7.69e-05	0.0192618	gi|475599682|gb|EMT24300.1|NAC domain-containing protein 21/22 [Aegilops tauschii]	EMT24300	AT4G28530.2 | Symbols: anac074, NAC074 | NAC domain containing protein 74 | chr4:14090725-14094603 REVERSE LENGTH=315	Traes_6DL_8A1342D56.1
TC082834	-3.24126	0.000150113	0.0248697	gi|475567615|gb|EMT15307.1|hypothetical protein F775_26420 [Aegilops tauschii]	EMT15307	AT5G03380.1 | Symbols: | Heavy metal transport/detoxification superfamily protein | chr5:832400-834301 REVERSE LENGTH=392	Traes_1BL_C9DE3E14F.1
TC015445	-3.23204	0.000370254	0.0348296	gi|326496617|dbj|BAJ98335.1|predicted protein [Hordeum vulgare subsp. vulgare]	BAJ98335	AT3G27890.1 | Symbols: NQR | NADPH:quinone oxidoreductase | chr3:10350807-10351938 REVERSE LENGTH=196	TRAES3BF048400030CFD_t1
TC085457	-3.22222	0.000223055	0.0288011	gi|326499203|dbj|BAK06092.1|predicted protein [Hordeum vulgare subsp. vulgare] >gi|326510239|dbj|BAJ87336.1| predicted protein [Hordeum vulgare subsp. vulgare]	BAK06092	AT3G13560.2 | Symbols: | O-Glycosyl hydrolases family 17 protein | chr3:4425484-4427284 REVERSE LENGTH=505	Traes_4DL_20377C056.2
TC120272	-3.22124	8.39e-05	0.0194384	gi|474432086|gb|EMS68039.1|Cortical cell-delineating protein [Triticum urartu]	EMS68039	AT4G12470.1 | Symbols: AZI1 | azelaic acid induced 1 | chr4:7401371-7401856 REVERSE LENGTH=161	Traes_7AL_A343EC774.1
TC006642	-3.21739	0.000197789	0.0279883	hypothetical protein TRIUR3_22690 [Triticum urartu]	EMS35661		Traes_6BS_CA0E2C9F2.2
TC057232	-3.2069	0.000110854	0.0221356	gi|475610220|gb|EMT27673.1|hypothetical protein F775_11085 [Aegilops tauschii]	EMT27673	AT5G54660.1 | Symbols: | HSP20-like chaperones superfamily protein | chr5:22203950-22204986 FORWARD LENGTH=192	Traes_1BL_B46168393.1
TC080328	-3.2	6.81e-07	0.000685827	gi|475430484|gb|EMT01196.1|Transcription factor bHLH112 [Aegilops tauschii]	EMT01196	AT4G05170.1 | Symbols: | basic helix-loop-helix (bHLH) DNA-binding superfamily protein | chr4:2667990-2669187 REVERSE LENGTH=238	Traes_2DL_DCD7B13A8.1
TC110572	-3.2	0.000687995	0.0430556	gi|402783752|dbj|BAM37955.1|putative short internodesfamily transcription factor [Hordeum vulgare subsp. vulgare]	BAM37955	AT5G66350.1 | Symbols: SHI | Lateral root primordium (LRP) protein-related | chr5:26504714-26506143 REVERSE LENGTH=331	Traes_7DL_F53A3F676.1
TC015499	-3.19653	0.000499276	0.0386883	gi|475561624|gb|EMT13804.1|hypothetical protein F775_12425 [Aegilops tauschii]	EMT13804	AT4G36910.1 | Symbols: LEJ2, CDCP2 | Cystathionine beta-synthase (CBS) family protein | chr4:17391016-17393218 REVERSE LENGTH=236	Traes_5DL_9865B22EC.1
TC053840	-3.19512	0.000535309	0.0398431	gi|326521276|dbj|BAJ96841.1|predicted protein [Hordeum vulgare subsp. vulgare]	BAJ96841	AT1G11610.2 | Symbols: CYP71A18 | cytochrome P450, family 71, subfamily A, polypeptide 18 | chr1:3906983-3909291 REVERSE LENGTH=504	Traes_7DL_DD86E853B.1
TC116923	-3.19328	0.000329453	0.0334883	gi|255642812|gb|ACU21592.1|Zinc finger protein [Triticum aestivum]	ACU21592	AT3G02830.1 | Symbols: ZFN1 | zinc finger protein 1 | chr3:614075-615916 FORWARD LENGTH=397	Traes_3DL_2E5A96ACF.1
TC034591	-3.17647	0.000241103	0.0296075	gi|475524815|gb|EMT07068.1|hypothetical protein F775_06535 [Aegilops tauschii]	EMT07068
TC104864	-3.17442	0.000374168	0.0349157	gi|326516712|dbj|BAJ96348.1|predicted protein [Hordeum vulgare subsp. vulgare]	BAJ96348	AT5G62865.1 | Symbols: | unknown protein; BEST Arabidopsis thaliana protein match is: unknown protein (TAIR:AT3G48020.1). | chr5:25234064-25234567 FORWARD LENGTH=167
TC085151	-3.15888	0.000591576	0.0407717	gi|475621759|gb|EMT31610.1|Auxin-responsive protein IAA6 [Aegilops tauschii]	EMT31610	AT3G16500.1 | Symbols: PAP1, IAA26 | phytochrome-associated protein 1 | chr3:5612801-5614208 REVERSE LENGTH=269	Traes_3AL_E77F7C3EE.2
TC060349	-3.15385	1.52e-07	0.00016333	gi|4218537|emb|CAA09372.1|GRAB2 protein [Triticum sp.]	CAA09372	AT5G61430.1 | Symbols: ANAC100, ATNAC5, NAC100 | NAC domain containing protein 100 | chr5:24701328-24702553 REVERSE LENGTH=336	Traes_2BS_B8359978A.2
TC058263	-3.15152	2.19e-05	0.0105489	gi|473831279|gb|EMS47191.1|Peptide transporter PTR2 [Triticum urartu]	EMS47191	AT2G02040.1 | Symbols: ATPTR2-B, NTR1, PTR2-B, PTR2, ATPTR2 | peptide transporter 2 | chr2:487542-489707 FORWARD LENGTH=585	Traes_4DS_AD3240413.1
TC086320	-3.14286	0.000484451	0.0381937	gi|475611507|gb|EMT28108.1|hypothetical protein F775_07090 [Aegilops tauschii]	EMT28108	AT5G11500.1 | Symbols: | unknown protein; CONTAINS InterPro DOMAIN/s: Protein of unknown function DUF814 (InterPro:IPR008532); Has 1807 Blast hits to 1807 proteins in 277 species: Archae - 0; Bacteria - 0; Metazoa - 736; Fungi - 347; Plants - 385; Viruses - 0; Other Eukaryotes - 339 (source: NCBI BLink). | chr5:3676747-3678946 FORWARD LENGTH=215	Traes_3DL_53DC1B688.1
TC007896	-3.13598	0.000240934	0.0296075	thiosulfate transferase [Triticum aestivum]	AAK64575	AT1G79230.2 | Symbols: ST1, ATMST1, MST1, ATRDH1 | mercaptopyruvate sulfurtransferase 1 | chr1:29801561-29803679 FORWARD LENGTH=282	Traes_6DS_11D3FDCC9.2
TC035065	-3.13158	0.000241991	0.0296405	gi|473886382|gb|EMS48140.1|hypothetical protein TRIUR3_35071 [Triticum urartu]	EMS48140	AT2G26570.1 | Symbols: WEB1 | Plant protein of unknown function (DUF827) | chr2:11299565-11302076 FORWARD LENGTH=807	Traes_2AS_DCF8150AC.1
TC048812	-3.12887	0.00100054	0.0487257	gi|326501930|dbj|BAK06457.1|predicted protein [Hordeum vulgare subsp. vulgare]	BAK06457	AT2G46530.1 | Symbols: ARF11 | auxin response factor 11 | chr2:19104993-19108029 FORWARD LENGTH=601	Traes_3AS_9594B1341.2
TC084228	-3.12857	2.75e-05	0.0119657	gi|326518246|dbj|BAK07375.1|predicted protein [Hordeum vulgare subsp. vulgare]	BAK07375	AT5G11950.2 | Symbols: | Putative lysine decarboxylase family protein | chr5:3855072-3856815 FORWARD LENGTH=216	Traes_3AL_883A4805C.1
TC007749	-3.12281	1.22e-05	0.0072496	predicted protein [Hordeum vulgare subsp. vulgare]	BAJ97861	AT3G50150.1 | Symbols: | Plant protein of unknown function (DUF247) | chr3:18595809-18597551 REVERSE LENGTH=509	Traes_7AL_9F3DA9A7D.1
TC031536	-3.12281	0.00080121	0.0457765	gi|326490241|dbj|BAJ84784.1|predicted protein [Hordeum vulgare subsp. vulgare]	BAJ84784	AT1G74940.1 | Symbols: | Protein of unknown function (DUF581) | chr1:28146284-28147065 FORWARD LENGTH=222	Traes_6AS_356183EC7.2
TC105701	-3.11834	0.000487817	0.0382637	gi|326512378|dbj|BAJ99544.1|predicted protein [Hordeum vulgare subsp. vulgare]	BAJ99544	AT4G17500.1 | Symbols: ATERF-1, ERF-1 | ethylene responsive element binding factor 1 | chr4:9759405-9760211 FORWARD LENGTH=268	Traes_2BL_CF47A74CC.2
TC001566	-3.10891	0.000751068	0.0449752	DRF-like transcription factor DRFL2b [Triticum aestivum]	ABC74512	AT1G78080.1 | Symbols: RAP2.4 | related to AP2 4 | chr1:29364790-29365794 FORWARD LENGTH=334	Traes_6DL_3E3F2C42E.1
TC099649	-3.1039	0.000689888	0.0430731	gi|38524285|emb|CAD27896.1|putative ROP4 protein [Hordeum vulgare subsp. vulgare]	CAD27896	AT3G48040.1 | Symbols: ARAC8, ATROP10, ROP10, ATRAC8 | RHO-related protein from plants 10 | chr3:17731561-17733241 FORWARD LENGTH=208	Traes_7BS_A9B8E9146.1
TC024334	-3.08065	0.000143299	0.0245856	gi|475524097|gb|EMT06979.1|Serine carboxypeptidase 3 [Aegilops tauschii]	EMT06979	AT3G45010.1 | Symbols: scpl48 | serine carboxypeptidase-like 48 | chr3:16466328-16468845 FORWARD LENGTH=510	Traes_6DS_972C7F490.1
TC036041	-3.075	0.000573157	0.0405791	gi|326491693|dbj|BAJ94324.1|predicted protein [Hordeum vulgare subsp. vulgare]	BAJ94324	AT4G21580.2 | Symbols: | oxidoreductase, zinc-binding dehydrogenase family protein | chr4:11475822-11477514 FORWARD LENGTH=292	Traes_6DL_237C26703.1
TC040070	-3.07463	0.000738572	0.0446282	gi|326532496|dbj|BAK05177.1|predicted protein [Hordeum vulgare subsp. vulgare]	BAK05177	AT2G23450.1 | Symbols: | Protein kinase superfamily protein | chr2:9988926-9991244 REVERSE LENGTH=708	Traes_4AS_01089088F.1
TC037047	-3.06667	0.0011127	0.0497597				Traes_7DL_8EC221DDF.1
TC057358	-3.06569	0.000153436	0.0250475	gi|310656734|gb|ADP02173.1|GLTP domain-containing protein [Triticum aestivum]	ADP02173	AT4G39670.1 | Symbols: | Glycolipid transfer protein (GLTP) family protein | chr4:18410172-18410861 FORWARD LENGTH=229	Traes_4DS_AF2E3D847.1
TC093455	-3.05172	0.00011097	0.0221356	gi|475561079|gb|EMT13704.1|Anthranilate N-benzoyltransferase protein 1 [Aegilops tauschii]	EMT13704	AT1G32910.1 | Symbols: | HXXXD-type acyl-transferase family protein | chr1:11925426-11926908 FORWARD LENGTH=464	Traes_5BL_D02A5BA15.1
TC084699	-3.04592	3.62e-05	0.0137263	gi|475601127|gb|EMT24728.1|hypothetical protein F775_05082 [Aegilops tauschii]	EMT24728		Traes_4DS_A091B052F.1
TC051522	-3.04514	0.00105922	0.0487586
TC025979	-3.04167	0.00058273	0.0405791	gi|475539271|gb|EMT09380.1|Disease resistance protein RPM1 [Aegilops tauschii]	EMT09380	AT3G07040.1 | Symbols: RPM1, RPS3 | NB-ARC domain-containing disease resistance protein | chr3:2226244-2229024 REVERSE LENGTH=926	Traes_7DS_38657213B.2
TC014271	-3.0396	0.000120374	0.0225615	gi|474199231|gb|EMS58464.1|hypothetical protein TRIUR3_27862 [Triticum urartu]	EMS58464	AT2G42005.1 | Symbols: | Transmembrane amino acid transporter family protein | chr2:17531323-17532564 REVERSE LENGTH=413	Traes_6DL_2F10CE849.1
TC032457	-3.0381	0.00037171	0.0348785	gi|473868896|gb|EMS47676.1|hypothetical protein TRIUR3_15412 [Triticum urartu]	EMS47676
TC124263	-3.03797	0.000499292	0.0386883	gi|475603954|gb|EMT25583.1|Tyrosine-sulfated glycopeptide receptor 1 [Aegilops tauschii]	EMT25583	AT1G72300.1 | Symbols: | Leucine-rich receptor-like protein kinase family protein | chr1:27217679-27220966 REVERSE LENGTH=1095	Traes_7DL_40D3A519E.2
TC064324	-3.02941	0.000259323	0.0305551	gi|326499101|dbj|BAK06041.1|predicted protein [Hordeum vulgare subsp. vulgare]	BAK06041
TC056754	-3.02304	0.000538128	0.0399324	gi|475560283|gb|EMT13538.1|hypothetical protein F775_11135 [Aegilops tauschii]	EMT13538	AT3G53540.1 | Symbols: | unknown protein; LOCATED IN: plasma membrane; EXPRESSED IN: 24 plant structures; EXPRESSED DURING: 14 growth stages; CONTAINS InterPro DOMAIN/s: Protein of unknown function DUF3741 (InterPro:IPR022212); BEST Arabidopsis thaliana protein match is: Protein of unknown function (DUF3741) (TAIR:AT4G28760.2); Has 1710 Blast hits to 868 proteins in 206 species: Archae - 2; Bacte…	Traes_5DL_19B6D0483.1
TC039933	-3.01724	0.000115896	0.0225317	gi|475603827|gb|EMT25544.1|Peroxidase 1 [Aegilops tauschii]	EMT25544	AT1G05260.1 | Symbols: RCI3, RCI3A | Peroxidase superfamily protein | chr1:1529827-1531271 FORWARD LENGTH=326	Traes_1AS_EB43CB105.1
TC037071	-3.01587	1.51e-05	0.00831677	gi|473720751|gb|EMS44961.1|Tyrosine-sulfated glycopeptide receptor 1 [Triticum urartu]	EMS44961	AT1G72300.1 | Symbols: | Leucine-rich receptor-like protein kinase family protein | chr1:27217679-27220966 REVERSE LENGTH=1095	Traes_7DL_40D3A519E.2
TC064980	-3.01064	0.000700975	0.0435093				TRAES3BF061100160CFD_t1
TC022092	-3	0.000234978	0.0295221	gi|475518878|gb|EMT06262.1|Putative transporter [Aegilops tauschii]	EMT06262	AT3G19553.1 | Symbols: | Amino acid permease family protein | chr3:6790988-6792507 REVERSE LENGTH=479	Traes_5BS_9B355628D.1
TC099895	-3	0.00038405	0.0352225	gi|326492433|dbj|BAK02000.1|predicted protein [Hordeum vulgare subsp. vulgare] >gi|326521590|dbj|BAK00371.1| predicted protein [Hordeum vulgare subsp. vulgare]	BAK02000	AT3G22600.1 | Symbols: | Bifunctional inhibitor/lipid-transfer protein/seed storage 2S albumin superfamily protein | chr3:8006711-8007397 REVERSE LENGTH=170	Traes_5DL_0A350E830.1
TC124725	-2.99459	0.000160695	0.0256745	gi|474255500|gb|EMS60347.1|hypothetical protein TRIUR3_15576 [Triticum urartu]	EMS60347
TC109989	-2.98039	0.000179691	0.0267949	gi|326524235|dbj|BAK00501.1|predicted protein [Hordeum vulgare subsp. vulgare]	BAK00501	AT5G14740.2 | Symbols: CA2, CA18, BETA CA2 | carbonic anhydrase 2 | chr5:4760536-4762382 FORWARD LENGTH=259	Traes_7DL_F7D784F1F.1
TC069286	-2.97727	0.0001463	0.024588	gi|475623043|gb|EMT32072.1|Putative aldehyde oxidase 2 [Aegilops tauschii]	EMT32072	AT3G43600.1 | Symbols: AAO2, AO3, atAO-2, AOgamma, AtAO3 | aldehyde oxidase 2 | chr3:15512778-15517375 REVERSE LENGTH=1321	Traes_5BL_EF43E6E17.2
TC064622	-2.97386	0.000378906	0.0350461	gi|326495692|dbj|BAJ85942.1|predicted protein [Hordeum vulgare subsp. vulgare]	BAJ85942		Traes_2BS_AED10CD44.2
TC043219	-2.9697	0.000280953	0.0314817	gi|475555916|gb|EMT12539.1|Patatin group A-3 [Aegilops tauschii]	EMT12539	AT4G37050.1 | Symbols: PLP4, PLA V, AtPLAIVC | PATATIN-like protein 4 | chr4:17457261-17459642 REVERSE LENGTH=428	Traes_5DL_A1EC85C30.1
TC109080	-2.96334	0.000758061	0.0451822	gi|257480752|gb|ACV60508.1|aquaporin [Triticum aestivum]	ACV60508	AT4G00430.1 | Symbols: TMP-C, PIP1;4, PIP1E | plasma membrane intrinsic protein 1;4 | chr4:186143-187531 REVERSE LENGTH=287	Traes_6DL_368E5ECD5.1
TC115201	-2.9562	6.05e-05	0.0173819	gi|474432086|gb|EMS68039.1|Cortical cell-delineating protein [Triticum urartu]	EMS68039	AT4G12470.1 | Symbols: AZI1 | azelaic acid induced 1 | chr4:7401371-7401856 REVERSE LENGTH=161	Traes_7AL_A343EC774.1
TC019751	-2.95604	0.000526178	0.0396981	gi|326491319|dbj|BAK05759.1|predicted protein [Hordeum vulgare subsp. vulgare]	BAK05759		Traes_4AL_F3F9F451F.1
TC100404	-2.94859	4.87e-05	0.0158039	gi|50593496|gb|AAT79487.1|gigantea 3 [Triticum aestivum]	AAT79487	AT1G22770.1 | Symbols: GI, FB | gigantea protein (GI) | chr1:8062398-8067447 FORWARD LENGTH=1173	Traes_3AS_47DAFFD83.2
TC030427	-2.94805	0.000532225	0.0397119	gi|326487173|dbj|BAJ89571.1|predicted protein [Hordeum vulgare subsp. vulgare]	BAJ89571	AT1G27690.1 | Symbols: | Protein of unknown function (DUF620) | chr1:9636681-9638307 FORWARD LENGTH=433	Traes_4AS_B4F7E4B22.1
TC037984	-2.94737	0.000453008	0.0371906	gi|326522686|dbj|BAJ88389.1|predicted protein [Hordeum vulgare subsp. vulgare]	BAJ88389		Traes_2DS_001B0C217.1
TC143753	-2.94444	2.31e-05	0.0108503	gi|326496372|dbj|BAJ94648.1|predicted protein [Hordeum vulgare subsp. vulgare] >gi|326524099|dbj|BAJ97060.1| predicted protein [Hordeum vulgare subsp. vulgare]	BAJ94648	AT3G11430.1 | Symbols: ATGPAT5, GPAT5 | glycerol-3-phosphate acyltransferase 5 | chr3:3595911-3597678 FORWARD LENGTH=502	Traes_4BS_1C4FC7ACD.1
TC109967	-2.94118	0.000539899	0.0400041	gi|4218537|emb|CAA09372.1|GRAB2 protein [Triticum sp.]	CAA09372	AT5G61430.1 | Symbols: ANAC100, ATNAC5, NAC100 | NAC domain containing protein 100 | chr5:24701328-24702553 REVERSE LENGTH=336	Traes_2AS_5466FDAF8.1
TC136126	-2.93939	0.000291761	0.0320706	gi|326489404|dbj|BAK01685.1|predicted protein [Hordeum vulgare subsp. vulgare]	BAK01685		TRAES3BF110300110CFD_t1
TC011153	-2.93548	0.000725354	0.0443869	gi|326533208|dbj|BAJ93576.1|predicted protein [Hordeum vulgare subsp. vulgare]	BAJ93576	AT2G45040.1 | Symbols: | Matrixin family protein | chr2:18577693-18578721 FORWARD LENGTH=342	Traes_4DL_4DA1BA866.3
TC129710	-2.93375	0.000921818	0.0478594				Traes_4DL_777D39DE0.3
TC015176	-2.92593	0.000252536	0.0301276	gi|326517218|dbj|BAJ99975.1|predicted protein [Hordeum vulgare subsp. vulgare]	BAJ99975	AT5G59960.1 | Symbols: | unknown protein; FUNCTIONS IN: molecular_function unknown; INVOLVED IN: biological_process unknown; LOCATED IN: nucleus; EXPRESSED IN: 24 plant structures; EXPRESSED DURING: 15 growth stages; Has 30201 Blast hits to 17322 proteins in 780 species: Archae - 12; Bacteria - 1396; Metazoa - 17338; Fungi - 3422; Plants - 5037; Viruses - 0; Other Eukaryotes - 2996 (source: NCBI …	Traes_3AS_8D51B157B.2
TC136896	-2.925	6.63e-05	0.0180846	gi|475524456|gb|EMT07030.1|Disease resistance protein RPM1 [Aegilops tauschii]	EMT07030		Traes_2DS_1F7372BC5.1
TC082314	-2.92254	0.000639577	0.041872				Traes_7AS_3076CED15.2
TC148000	-2.91892	0.000369624	0.0348143	gi|326521602|dbj|BAK00377.1|predicted protein [Hordeum vulgare subsp. vulgare]	BAK00377		Traes_5BL_0F6E71121.1
TC017616	-2.91398	0.00108766	0.0493256	gi|7248457|gb|AAF43496.1|AF131222_1protein serine/threonine kinase [Lophopyrum elongatum] >gi|13022177|gb|AAK11674.1|AF339747_1 protein kinase [Lophopyrum elongatum]	AAF43496	AT5G03320.1 | Symbols: | Protein kinase superfamily protein | chr5:802759-804242 FORWARD LENGTH=420	Traes_1AL_BBDA0E877.2
TC030349	-2.90667	0.000816635	0.0459698	gi|475594033|gb|EMT22576.1|Dihydroflavonol-4-reductase [Aegilops tauschii]	EMT22576	AT5G58490.1 | Symbols: | NAD(P)-binding Rossmann-fold superfamily protein | chr5:23643068-23644455 FORWARD LENGTH=324	TRAES3BF032700100CFD_t1
TC029646	-2.89336	0.000237763	0.0295727	gi|326531962|dbj|BAK01357.1|predicted protein [Hordeum vulgare subsp. vulgare]	BAK01357	AT4G11610.1 | Symbols: | C2 calcium/lipid-binding plant phosphoribosyltransferase family protein | chr4:7013956-7017846 REVERSE LENGTH=1011	Traes_2BS_B7D0DDF51.1
TC060391	-2.88571	0.000190946	0.0276503	gi|475515434|gb|EMT05853.1|Putative disease resistance protein RGA1 [Aegilops tauschii]	EMT05853	AT3G14460.1 | Symbols: | LRR and NB-ARC domains-containing disease resistance protein | chr3:4851990-4856264 REVERSE LENGTH=1424	Traes_7DS_0BEB1FEAE.2
TC132258	-2.88372	0.00015242	0.0249678	gi|326489117|dbj|BAK01542.1|predicted protein [Hordeum vulgare subsp. vulgare]	BAK01542	AT3G08510.2 | Symbols: ATPLC2, PLC2 | phospholipase C 2 | chr3:2582626-2585556 REVERSE LENGTH=581	Traes_2BS_9DDBD8C10.1
TC018715	-2.87838	0.000471644	0.0376425	gi|357131390|ref|XP_003567321.1|PREDICTED: uncharacterized protein LOC100844458 [Brachypodium distachyon]	XP_003567321	AT4G33240.2 | Symbols: FAB1A | 1-phosphatidylinositol-4-phosphate 5-kinases;zinc ion binding;1-phosphatidylinositol-3-phosphate 5-kinases | chr4:16029504-16037278 REVERSE LENGTH=1756	Traes_3AL_C7FA97859.2
TC024841	-2.87234	0.000206977	0.0285755	gi|475605033|gb|EMT25931.1|Receptor-like protein kinase [Aegilops tauschii]	EMT25931	AT1G17750.1 | Symbols: PEPR2, AtPEPR2 | PEP1 receptor 2 | chr1:6106656-6110008 FORWARD LENGTH=1088	Traes_7BS_E02DEC947.1
TC010268	-2.87045	4.81e-05	0.0157027	gi|32401365|gb|AAP80854.1|autophagy [Triticum aestivum] >gi|224994906|gb|ACN76572.1| ATG8 [Triticum aestivum] >gi|354515013|gb|AER27507.1| ATG8 [Triticum dicoccoides] >gi|475534245|gb|EMT08533.1| hypothetical protein F775_27762 [Aegilops tauschii]	AAP80854	AT1G62040.2 | Symbols: ATG8C | Ubiquitin-like superfamily protein | chr1:22932782-22934253 FORWARD LENGTH=133	Traes_2BS_66D0C26F4.1
TC135579	-2.86957	0.000373749	0.0349157	gi|326490914|dbj|BAJ90124.1|predicted protein [Hordeum vulgare subsp. vulgare]	BAJ90124	AT4G01070.1 | Symbols: GT72B1, UGT72B1 | UDP-Glycosyltransferase superfamily protein | chr4:461858-463300 REVERSE LENGTH=480	Traes_6AS_43AF9296A.1
TC052917	-2.85859	0.000237544	0.0295702	gi|475618889|gb|EMT30582.1|Putative disease resistance protein RGA1 [Aegilops tauschii]	EMT30582	AT3G14470.1 | Symbols: | NB-ARC domain-containing disease resistance protein | chr3:4857940-4861104 FORWARD LENGTH=1054	Traes_7BL_72DD10B56.1
TC063387	-2.85714	0.000490203	0.0383228	gi|475590524|gb|EMT21495.1|Disease resistance protein RPM1 [Aegilops tauschii]	EMT21495	AT3G07040.1 | Symbols: RPM1, RPS3 | NB-ARC domain-containing disease resistance protein | chr3:2226244-2229024 REVERSE LENGTH=926	Traes_2DL_04714FD93.2
TC128953	-2.85417	0.000333798	0.0336749	gi|326517475|dbj|BAK03656.1|predicted protein [Hordeum vulgare subsp. vulgare]	BAK03656	AT5G52450.1 | Symbols: | MATE efflux family protein | chr5:21289042-21291749 REVERSE LENGTH=486	Traes_7DS_380AC22D6.1
TC025933	-2.84848	0.000327931	0.0334499	gi|413934360|gb|AFW68911.1|hypothetical protein ZEAMMB73_668507 [Zea mays]	AFW68911	AT4G08950.1 | Symbols: EXO | Phosphate-responsive 1 family protein | chr4:5740378-5741322 FORWARD LENGTH=314	Traes_5BS_38DA1CBC61.2
TC101205	-2.84699	8.74e-05	0.0197735	gi|473907805|gb|EMS49471.1|Putative receptor protein kinase ZmPK1 [Triticum urartu]	EMS49471	AT1G34300.1 | Symbols: | lectin protein kinase family protein | chr1:12503450-12505939 FORWARD LENGTH=829	Traes_1BL_C9B36DE76.2
TC088210	-2.84615	0.000578202	0.0405791	gi|475554532|gb|EMT12248.1|hypothetical protein F775_01220 [Aegilops tauschii]	EMT12248	AT5G11460.1 | Symbols: | Protein of unknown function (DUF581) | chr5:3657064-3658388 REVERSE LENGTH=344	Traes_5DL_9BB922187.1
TC011541	-2.84483	5.48e-05	0.0167126	gi|326496763|dbj|BAJ98408.1|predicted protein [Hordeum vulgare subsp. vulgare]	BAJ98408	AT5G17640.1 | Symbols: | Protein of unknown function (DUF1005) | chr5:5811047-5812429 REVERSE LENGTH=432	Traes_6DL_181DE87D6.1
TC142065	-2.84211	0.000332933	0.0336749	gi|345447290|gb|AEN92260.1|arginase [Triticum aestivum]	AEN92260	AT4G08900.1 | Symbols: | arginase | chr4:5703499-5705180 FORWARD LENGTH=342	Traes_2DS_A573188C6.1
[truncated: 266 more rows]
